# Supplementary material for: Repeated microdoses of LSD do not alter anxiety or boldness in zebrafish
Source: Sci Rep. 2024 Feb 22;14:4389. doi: 10.1038/s41598-024-54676-8 (PMC10883969; doi:10.1038/s41598-024-54676-8)
Supplement: Supplementary file 1 — Supplementary Information 1. [file 41598_2024_54676_MOESM1_ESM.xlsx]

## Sheet: Inner Zone
OF
0	1.5	15	150
1.28	0.08	3.4	4.12
1.04	3.48	2.68	4.36
3.52	85.4	3.64	1.84
0.96	48.68	3.12	7.08
11.52	0	1.92	1.92
1.08	5.2	4.72	0.76
7.64	1.92	1.64	4.52
0.28	11.52	4.08	42.68
3.08	4.44	2.72	4.8
1.2	5.88	0.6	2.32
NOA
0	1.5	15	150
0	0	1.64	1
0	0.24	0	0
0	0	0	2.92
0	0.2	0	0.56
0	0	0.16	0.32
0	0	1.36	0
19	0	0	0
2	0	0	0
3	0.08	0	0
0	0	0	0

## Sheet: Transition Zone
OF
0	1.5	15	150
28.44	58.28	22.4	32.2
39.48	42.6	96.2	36.64
50.96	16.8	44.52	21.84
13.6	30.88	20.32	41.08
52.76	8.76	12.68	87.68
24.12	106.16	36.04	14.16
72.72	43.84	20.2	38.32
16.04	166.32	148.12	310.6
37.04	175.08	35.44	74.36
20.92	37.36	162	84.24
NOA
0	1.5	15	150
27.36	50.08	20.16	11.2
9.16	50.48	14.44	3
7.44	23.8	5.92	34.6
1.28	23.6	0	34.44
5.76	1.88	1.44	13.12
23.12	65.36	33.88	2.88
196.4	26.52	0.36	3.16
6.36	70.28	16.12	26.92
15.88	29.68	0	0.96
17	65.72	0	2.52

## Sheet: Thigmotaxis Zone
OF
0	1.5	15	150
570.32	541.68	574.24	563.72
559.52	553.96	501.16	559.04
545.56	497.84	551.88	576.36
585.48	520.48	576.6	551.88
535.76	591.28	585.44	510.44
574.84	488.68	559.28	585.12
519.68	554.28	578.2	557.2
583.72	422.2	447.84	246.76
559.92	420.52	561.88	520.88
577.92	556.8	437.44	513.48
NOA
0	1.5	15	150
572.68	549.96	578.24	587.84
590.88	549.32	585.6	595.44
592.6	576.24	594.12	562.52
598.76	576.2	600.04	565.04
594.28	598.16	598.44	586.6
576.92	534.68	563.2	597.16
397.16	573.52	599.68	596.88
593.52	529.72	583.92	573.12
583.04	570.2	600.04	599.08
583.04	533.56	600.04	597.52

## Sheet: Velocity
OF
0	1.5	15	150
11.5137	6.39449	14.1472	14.3304
12.7218	10.4665	9.70807	12.9885
10.339	1.45119	13.497	11.3541
13.7084	10.8993	4.29563	13.6865
14.6931	1.79965	3.75378	7.42022
7.08316	12.7625	10.1503	13.9668
14.5365	14.0413	5.84777	13.9409
16.9831	8.92217	10.2644	3.22763
16.7652	7.02017	16.8829	5.41035
15.0379	8.62179	5.99673	10.6808
NOA
0	1.5	15	150
13.4152	8.53857	13.0073	11.045
8.50883	9.27743	11.8833	12.635
10.7641	10.6079	11.7782	12.1065
11.8909	13.2466	0.277648	13.2039
13.0727	1.35882	4.82185	7.17419
9.98871	14.8037	8.48758	15.1628
12.3344	11.4148	3.56081	12.5413
18.2568	7.30703	13.4915	5.24988
14.3434	8.4765	1.16769	3.90721
7.92552	5.64925	0.470397	10.4103

## Sheet: Meandering
OF
0	1.5	15	150
-21.5082	-397.027	1.14204	3.32631
-163.251	-24.4147	170.28	6.44242
-1.83453	376.043	-7.19181	25.4206
-11.3226	113.187	259.182	3.46846
3.44238	-77.0375	-813.897	27.8861
-225.905	5.36668	51.5154	-3.38391
-1.84911	-3.85696	200.783	24.0014
0.587743	5.39321	-153.666	-3.87242
-2.31134	-94.6572	4.8179	107.808
-82.3228	159.207	-28.184	-3.65351
NOA
0	1.5	15	150
-4.48986	2.64915	-2.15871	6.08023
28.6176	5.49235	4.60646	2.92308
7.26175	134.757	27.5591	-0.63246
-1.312	-11.4917	-2195.16	-0.6173
10.7507	-55.5239	-532.304	195.922
7.71872	2.91671	2.14612	5.62756
2.46153	-1.79247	-81.3466	7.11074
1.08061	-1.44006	-3.9131	-1.75753
0.173816	-9.86775	-10.4012	77.5745
-279.532	-2.84534	-645.336	-2.26728

## Sheet: High Mobility
OF
0	1.5	15	150
88.72	54.92	35.56	14.68
47.8	32.6	66.12	36.72
25.92	9.12	40.96	9.4
81.2	29.92	29.88	23
39.4	15.76	12	15.96
39.92	68.48	25.24	64.88
69.24	53.8	43.76	37.16
134.12	17.52	69.2	1.96
112.4	16.92	83.64	18.12
105.8	25.04	28.2	39.84
NOA
0	1.5	15	150
105.68	56.28	38.84	7.08
25.56	25.76	59.92	36.76
19.4	31.84	27.64	15.8
53.92	61.2	0	25.32
30.44	13.92	20.64	17.8
19.24	89.4	14.36	67.6
43.04	53	22.72	35.88
181.92	11.12	90.88	2.96
47.4	12.44	32.12	19.6
62.24	18.44	0	53.16

## Sheet: Mobility
OF
0	1.5	15	150
469.92	384.16	556.12	585.12
516.68	552.92	394.28	559.52
522.28	228.2	554.08	553.16
500.52	532.64	186.48	558.16
560.08	212.92	270.72	570.8
412.36	520.96	560.44	533.32
528.08	544.4	280.6	560.64
465.16	559.92	428.84	420.16
483.6	458.32	514.32	407.96
419.32	500.6	368.36	554.56
NOA
0	1.5	15	150
490.72	488.6	551.08	590.44
513.64	564.72	534.68	558.48
579.68	530.72	559.88	560.96
545.76	533.12	93.64	568.84
567.6	316.6	278.24	410.28
565.68	506.12	578.56	530.88
554.56	542.92	288	563.96
417.72	567.88	501.32	556.6
551.52	561.96	400.88	281.52
320.76	540.16	282.92	541.72

## Sheet: Immobile
OF
0	1.5	15	150
41.36	160.92	0.52	0.2
35.52	14.2	139.6	3.72
51.52	362.68	4.52	2.16
18.28	36.84	381.8	5.48
0.52	371.32	317.28	13.24
147.72	10.56	13.32	1.64
1.2	1.8	275.64	2.2
0.4	22.56	101.72	177.88
1.16	124.76	2.04	173.92
72.72	74.36	203.44	5.6
NOA
0	1.5	15	150
3.6	54.28	1.52	1.08
60.8	9.32	5.4	3.16
0.92	37.44	12.48	1
0.32	5.64	506.36	1.56
0.56	269.48	300.68	171.92
14	4.48	3.56	0.56
1.16	4.08	289.28	0.16
0	20.84	5.64	38.64
0.4	25.28	167	295.28
213.36	39.8	317.08	5.12
