# Supplementary material for: Repeated microdoses of LSD do not alter anxiety or boldness in zebrafish
Source: Sci Rep. 2024 Feb 22;14:4389. doi: 10.1038/s41598-024-54676-8 (PMC10883969; doi:10.1038/s41598-024-54676-8)
Supplement: Supplementary file 2 — Supplementary Information 2. [file 41598_2024_54676_MOESM2_ESM.xlsx]

## Sheet: Inner Zone
OF
0				1.5				15				150
1	9.2	2.08	7.88	1.6	7.96	5.88	3.36	0.44	3.44	0.76	0	5.16	6.64	6.12	0.96
2.2	2.08	0.52	0	6.68	6.12	8.12	5.6	1.76	24.84	1.76	0.36	10.84	4.44	0.4	2.48
5.2	28.32	4.72	5.04	0.64	8.16	0.48	2.88	14.6	3	3.52	7.04	1.92	1.6	1.84	12.92
0.56	60.28	1.48	5.52	3.2	22.88	110.52	6	5.92	6.64	0	3.68	1.8	10.88	23.72	5.32
1.4	14.92	4.88	17.12	4.72	0.92	3.04	6.24	3.8	5.92	1.44	0.72	7.2	0.88	2	12.96
3.76	4.04	8.08	1.56	4.52	4.6	8.68	2.36	7.16	5.76	123.76	1.32	1.48	3.6	28.76	28.16
10.68	0.44	2.6	12.28	17.24	18	1.08	1.08	2.16	0.96	9.84	1.92	7	2.44	18.6	3.36
4.68	6.16	21.04	0	1.32	4.72	10.48	4.84	13.84	45.84	0	37.52	26.92	14.96	1.08	5.36
0.28	6.48	5	5	14.08	20.08	0.76	13.72	3.32	2.52	0	10	3.08	2	7.88	6.28
5.8	3.08	0	0.68	2.48	28.44	14.44	55.36	2.64	6.08	3.56	5.08	2.8	19.12	3.36	0.88
0.84	20.96	35.12	1.68	5.04	5.32	19.04	15.28	3.48	19.52	3.8	16.96	15.76	17.68	1.92	1.2
2.12	8.36	19.96	11.4	4.68	25.52	3.48	6.2	9.44	4.28	1.68	3.32	1.68	6.12	2.24	15.96
1.8	15.8	1.56		0.64	12.16	5.4	3.32	6.36	4.04	2.56	6.52	7.12		0	4.8
	2	3.4					3.52		5.72		1.92	15.04		37.92
		5.24												3.36
NOA
0				1.5				15				150
0	0	0	2.28	0	1.52	7.12	0.52	0.08	2.88	0	0.2	7.92	13.44	1.24	0.16
0.4	0.12	0	0	1.6	0	0.04	0.96	0	23.04	1.68	1.36	2.08	2.96	0.28	3.36
0.52	0.44	2.16	0.04	0	0	0	0.04	2.12	0.6	8.96	0.48	7.96	2.12	5.16	0
0.44	0.48	0	0	0	0	0	9.2	0.04	0.48	0	0	0.16	0	11.92	0
0	1.2	3.04	4.36	0	1.16	0.08	6.2	4.56	0.32	0	5.48	1.44	3.56	3.72	0
0	0.56	3.6	8.44	0	3.76	2.48	0	1.04	0	0	0.12	7.04	1.48	2.12	0.8
6.2	0	0	0	0.24	0.24	0.24	0	0	0.04	1.08	0	1.28	4.92	9.2	12.04
0.16	1.16	0	6.88	0	0	0	0	0	0.48	0	0.48	17.8	3.2	0	16.24
0	0	0.24	0.56	0	0	0	3.44	0	0.32	0	1.28	3.96	0.04	7.56	0.04
12.84	0	0	0.56	0	0.16	0	14.56	0	0	1.36	1.12	2.72	0	1.04	0
0.08	0.08	11.56	0.96	0	5.28	4	3.04	0	1.84	0.2	1.24	0	9.48	3.2	5.84
7.28	0.04	0	14.6	0	0.88	3.04	0	0	0	7.6	0	2.04	4.48	0.12	8.56
1.44	1.08	0		0.16		0.28	0.04	0	0	2.48	0	0		0	0
	0.88	0.8					0		0		1.76	3.08		0.48
		0												0.44

## Sheet: Transition zone
OF
0				1.5				15				150
46.48	130.88	7.92	52.64	207.12	128.04	45.36	123.96	45.44	44.28	17.96	37.48	28.08	124.36	114.16	10.28
15.84	123.68	71.48	39.44	128.64	139.96	49.32	43	76.64	120.44	56.36	58.92	159.36	59.12	74.56	22.36
63.32	169.32	101.96	73.72	65.44	165.84	48.12	66.88	79.48	93.32	66.52	10.08	45.72	42.4	72.96	76.64
6.32	237.2	47.56	25.24	70.16	209.48	14.72	30.04	102.68	59.84	0	21.28	70.76	83.72	148.04	57.44
9.88	163.92	68.84	57.04	169.04	62.96	157	38.84	124.28	44.48	19.84	4.12	44.04	17.56	33.68	22.84
54.84	82.92	127.44	7.28	358.52	43.8	45.28	35.12	42.68	57.16	392.12	13.36	36.76	50.16	199.08	79.24
75.36	24.64	14	122.88	159.04	125.72	29.96	46.36	175	38.36	161.92	19.72	38.76	113.12	94.4	17.16
39.4	52.44	51.12	23.56	36.32	82.64	103.08	18.24	83.68	347.04	2.32	24.44	195	100.96	30.92	54.28
5.2	269.36	188.32	29.56	160.56	161.8	64.28	53.92	125.6	75	14.24	67.56	95.84	239.56	172.28	62.68
59.44	129.56	98.28	33.8	52.6	196.8	426.52	246.76	167.4	194.16	143.08	38.44	58.12	281	32.56	6.36
8.48	236.8	157.72	33.12	116.76	44.4	98.4	147.96	170.84	200.32	19.04	117.88	269.52	98.48	20.8	21.24
20.24	88.76	102.4	99.96	42.88	118.96	72.76	79.32	64.48	168.2	52.84	66.2	160.36	57.8	52.4	104.96
22.36	138.32	37.56		14.8	96.56	83.44	103.08	71.56	192.52	205.56	105.52	83.24		288	56.04
	14.6	30.16					25.76		72.88		69.8	74.72		276.84
		37.64												56.8
NOA
0				1.5				15				150
102.84	85.76	586.24	70.04	43.32	79.24	32.6	92.56	5.52	65.32	14.4	6.6	77.28	122.36	85.12	9.16
23.12	77.2	16.92	1.32	34.48	78.2	38.36	51.72	66.28	131.2	55.96	3.88	98.16	41.32	7.52	219.76
52.28	119.72	109	25.48	48.04	172.44	14.16	1	142.08	39.08	101.4	16.6	144.56	102.76	80.88	51.48
33.64	188.64	34.48	4.92	67.28	58.8	0.84	63.08	146.24	107.88	96.32	1.28	58	15.16	166.32	4.96
30.36	113.76	37.16	118.6	200.6	27.8	8.52	120.4	123.16	66.12	0	104.08	85.4	34.52	40.76	7.12
24.52	98.4	72.56	3.72	219.72	34.24	247.88	3.56	224.48	57.84	45.92	20.36	123.88	25.96	86.08	135.16
196.6	22.6	15.52	13.24	175.44	117.32	7.56	1.8	190.2	8	30.32	29.36	32.2	240.04	94.04	109.96
47.64	82.32	146.32	140.64	10.04	7.24	119.6	24.76	74.8	282.04	6.04	172.4	182.8	96.52	2.08	154.44
71.28	11.68	221.04	11.24	198.32	191.28	16.28	98.96	27.32	51.12	6.32	30.92	123.24	101	212.96	25.96
141.64	37.2	28.92	35.76	31.92	85.36	10.32	115.32	23.64	94.56	75.04	3.88	71.56	112.44	27.84	0.56
8.28	69.2	319.28	91.8	37.92	98.24	165.84	103.92	13.28	43.08	21.68	61	174.08	153.44	87	74.6
281.72	5.56	32.72	101.04	25.72	181.48	99.96	52.08	91.52	12.72	108.88	1.12	100.68	123.04	25.12	70
49.64	25.64	6.8		14.92		83.96	34	120.84	90.96	43.08	34.48	20		156.6	4.68
	36.2	133.4					6.52		1.24		109.72	251.68		182.88
		1.28												44.76

## Sheet: Thigmotaxis Zone
OF
0				1.5				15				150
552.56	459.96	590.04	539.52	391.32	464.04	548.8	472.72	554.16	552.32	581.32	562.56	566.8	469.04	479.76	588.8
582	474.28	528.04	560.6	464.72	453.96	542.6	551.36	521.64	454.56	541.92	540.76	429.84	536.48	525.08	575.2
531.52	402.4	493.36	521.28	533.96	425.84	551.44	530.28	505.96	503.4	530	582.92	552.4	556.04	525.24	510.48
592.76	302.56	551	569.28	526.68	363.28	474.8	564	491.44	533.56	600.04	574.96	527.4	505.08	428.28	537.28
588.76	421.2	526.32	525.88	426.28	536.16	440	554.96	471.96	549.36	578.76	595.2	548.8	581.6	564.36	564.24
541.44	513.08	464.52	591.2	237	551.64	546.08	562.56	550.2	537.12	84.16	585.36	560.2	538.24	372.2	492.64
501.64	574.96	583.44	463.28	423.76	456.08	569	552.6	422.88	560.72	428.28	578.4	554.28	484.48	487.04	579.52
555.96	540.8	527.88	576.48	562.4	512.68	486.48	576.96	502.52	207.16	597.72	538.08	378.12	484.12	568.04	540.4
594.48	324.2	403.72	565.48	425.4	418.16	535	532.4	471.12	522.52	585.8	522.48	501.12	358.16	419.88	531.08
529.12	467.4	501.76	565.56	544.96	372.52	159.08	297.92	430	399.8	453.4	556.52	537.48	299.92	564.12	592.8
590.72	342.28	407.2	565.24	478.24	550.32	482.6	436.8	425.72	380.2	577.2	465.16	314.76	483.88	577.32	577.6
577.68	502.92	477.68	488.68	552.48	455.24	523.8	514.52	526.12	427.56	545.52	530.52	438	536.12	545.4	479.04
575.88	445.92	560.92		584.6	491.32	511.2	493.64	522.12	403.48	391.92	488	506.4		312.04	539.2
	583.44	566.48					570.76		521.44		528.32	509.4		285.28
		557.16												539.88
NOA
0				1.5				15				150
497.2	512	13.8	527.72	556.72	518.6	560.32	506.96	594.44	530.68	585.64	593.24	514.84	463.52	513.68	590.72
576.52	522.72	583.12	598.72	563.96	521.84	561.64	547.28	533.76	445.8	542.4	594.8	499.8	555.76	592.24	376.92
547.24	479.88	488.88	574.52	552	427.6	585.88	599	455.84	560.36	489.68	582.96	447.52	495.16	514	548.56
565.96	410.92	565.56	595.12	532.76	541.24	599.2	527.76	453.76	491.68	503.72	598.76	541.88	584.88	421.8	595.08
569.68	485.08	559.84	477.08	399.44	571.08	591.44	473.44	472.32	533.6	600.04	490.48	512.68	561.96	555.56	592.92
575.52	501.08	523.72	587.88	380.32	562.04	349.68	596.48	374.52	542.2	554.12	579.56	469.12	572.6	511.84	464.08
376.24	577.44	584.52	586.8	424.36	482.48	562.48	598.24	409.84	592	568.64	570.68	566.56	355.08	496.8	478.04
552.24	516.56	453.72	452.52	590	592.8	480.44	575.28	525.24	317.52	594	427.16	399.44	500.32	597.96	429.36
528.36	588.36	378.76	588.24	401.72	408.76	583.76	497.64	572.72	548.6	593.72	567.84	472.84	499	379.52	574.04
422.44	562.84	571.12	563.72	568.12	514.52	589.72	470.16	576.4	505.48	523.64	595.04	525.76	487.6	571.16	599.48
591.68	530.76	269.2	507.28	562.12	496.52	430.2	493.08	586.76	555.12	578.16	537.72	425.96	437.12	509.84	519.6
311.04	594.44	567.32	484.2	574.32	417.68	497.04	547.96	508.52	587.32	483.56	598.92	497.32	472.52	574.8	521.2
548.96	573.32	593.24		584.96		515.8	566	479.2	508.88	554.48	565.44	575.16		443.44	595.36
	561.72	465.84					593.52		598.8		488.56	342.32		416.68
		524.32												554.84

## Sheet: Velocity
OF
0				1.5				15				150
10.7021	5.93836	1.14818	9.70377	12.3496	12.8566	3.13563	12.2772	11.0774	9.95412	17.8144	8.13752	10.2367	8.03745	8.86726	9.23899
8.15848	5.83933	4.90938	14.1135	6.7857	11.0408	6.56239	8.72319	10.2996	8.03624	17.0818	9.32216	8.22165	8.89259	2.90942	7.44192
10.6477	7.82102	4.02931	5.13846	16.6715	8.51609	2.61468	9.4533	6.41769	11.208	8.5058	11.3269	8.72109	7.9354	9.67754	7.35365
13.5928	5.81744	9.71387	9.37023	11.272	8.82243	8.0107	7.9031	7.68765	3.79037	2.95774	15.2869	10.2989	8.70191	10.7383	13.2672
10.709	8.3965	7.7391	8.45109	8.38351	6.11326	8.24789	10.3912	7.59092	8.35539	10.839	10.716	10.0332	11.1832	10.2841	12.1261
10.7815	3.69778	8.88062	8.79329	6.49228	4.2953	7.37603	7.82595	6.74929	6.39163	2.1553	15.9964	8.26369	7.30577	8.93828	9.77441
7.53726	11.3181	2.38144	8.62255	6.68632	11.0163	6.74545	9.61211	5.95274	15.2832	7.35305	8.92692	12.183	7.62002	10.6878	8.04777
10.2721	11.6868	10.5845	6.05431	8.83115	7.70657	9.25477	8.92702	7.01446	7.04015	11.0408	10.277	10.5408	9.66316	3.85748	7.67502
8.98282	4.93599	6.76511	7.11803	8.73175	7.17757	9.80032	8.14087	8.65428	7.38188	15.2589	12.3718	7.69687	8.92505	7.07773	8.96834
6.00662	9.64772	0.55954	10.4422	7.35383	9.14046	2.28625	7.25361	5.50157	7.81479	6.92067	9.45806	9.96033	5.81303	14.3704	10.3332
10.451	6.66678	9.61123	7.61666	7.89737	9.42334	6.89407	4.58045	7.36718	9.36105	8.2231	4.37874	5.76699	6.43334	8.40374	9.12442
7.67167	7.62211	2.7625	6.84199	11.5599	7.96054	4.03332	7.49202	7.58913	5.31914	5.30352	12.1609	8.50951	7.21159	13.4279	6.7058
10.1723	6.58471	19.4041		15.733	9.65511	8.05374	13.4427	10.2106	10.0639	1.83385	7.9726	6.85424		2.21117	7.67999
	7.97868	1.55517					9.70693		8.54523		10.3063	5.25128		4.89986
		6.09665												6.49646
NOA
0				1.5				15				150
10.3896	6.30868	0.641084	9.42192	13.3304	9.40491	5.39685	8.80376	9.45506	9.54278	19.3617	6.88668	7.54557	7.43133	7.54231	8.42715
8.58343	10.4493	8.60208	3.21062	6.4686	9.48171	7.94718	7.96526	7.72755	7.15228	13.0885	8.27822	8.0227	7.92407	3.35068	6.96558
8.74961	6.29416	13.3394	7.99373	11.9059	6.91357	8.21953	12.2171	6.32852	11.1724	6.89869	10.4219	5.98548	6.82357	6.83606	7.89291
10.0943	5.72234	5.02476	6.94402	8.40832	4.13208	3.53869	6.58576	6.48788	6.69858	1.63336	17.3354	11.0547	7.91841	8.89863	11.9808
4.89515	9.36731	9.98233	6.61519	8.22972	3.69642	9.79572	8.97402	8.00319	6.84676	0.538052	8.81	7.93881	9.21056	8.43799	10.5004
9.253	5.94222	7.91559	4.51569	6.26816	9.57447	5.75329	7.6606	6.12836	5.28041	2.49826	14.2484	5.415	7.71317	7.54557	8.87599
6.35918	11.3958	5.67571	4.81163	5.70199	7.49396	10.2577	8.95287	5.21877	9.79577	7.68278	7.27912	9.91844	6.15922	12.3172	6.07169
11.7454	9.52386	4.74329	6.26889	8.01109	8.1067	6.27892	7.41747	5.96225	6.2145	10.1624	5.12654	8.50252	8.26886	1.101	6.01283
8.24494	1.59027	5.19649	6.93314	7.42337	7.71744	4.6219	7.73744	8.08511	6.71058	13.8128	13.9115	7.23152	7.22281	6.11984	7.88578
4.80844	10.1907	1.02782	9.47994	6.62375	7.62783	1.18495	6.60554	5.2268	9.66605	7.735	7.51233	7.25156	5.72077	9.78127	8.90236
11.3979	6.15575	8.13151	6.16582	7.96763	6.60376	5.81895	2.26234	7.24801	8.65021	8.51323	4.3296	6.50207	5.6115	6.71381	8.3945
6.6788	6.91465	1.40247	5.76663	8.99615	7.77248	7.02249	6.39372	5.43201	6.76691	5.0871	2.67731	8.30784	6.59501	11.645	6.66282
7.1329	6.22608	20.0983		9.13971		7.55822	10.4532	8.44782	10.8879	3.72727	6.44792	7.13238		5.51226	6.98459
	7.11623	5.13164					8.21342		6.80783		8.24386	6.4708		8.43218
		1.27943												7.13763

## Sheet: Meandering
OF
0				1.5				15				150
-71.8488	-13.2396	-628.242		0.358397	-78.0713	-196.955	140.859	2.10001	2.26581	74.9189	-34.6232	0.489455	3.37843	-4.30443	3.89095
15.9432	516.807	-207.99		-38.1082	-0.09191	-230.996	8.96504	-3.93878	-41.7976	13.1346	-16.8127	14.3929	-1.43174	-324.671	-4.06801
3.1788	-40.3901	231.658		7.20154	74.6211	-173.691	113.473	-2.00069	3.34977	114.398	2.26495	4.33812	-0.46793	-3.45053	15.6801
-25.1962	7.96085	289.953	3.91163	-0.63936	-7.53398	-329.465	-1.31632	-8.05137	115.413	493.446	1.06863	6.31295	1.13599	-2.1808	-1.63655
26.9975	12.9623	479.913	-39.2394	2.0305	641.428	89.976	17.9816	-4.91486	-1.73528	69.9333	-6.19336	3.74864	-1.69348	10.8443	-49.5958
32.4053	-70.8495	102.937	-119.797	49.1115	-43.6106	-5.02085	-25.6586	-0.72844	0.124226	-237.239	14.429	-5.70287	-4.96111	-8.96429	4.79096
-111.942	17.0627	-191.435	5.14016	1.34888	66.0399	-53.8682	-82.4361	1.69106	2.08281	63.5556	-17.8371	-1.58116	1.21624	1.62991	-4.87503
-65.3724	1.34792	-26.2064	-12.5515	-1.21738	2.21451	78.7537	1.93099	5.56594	0.378914	-14.6324	237.864	2.61522	5.92674	63.2153	6.30271
-23.8141	70.0459	-21.8835	143.468	0.960917	-32.4345	-16.5571	2.94842	15.2005	0.092529	-0.23693	-52.3391	-0.59301	-0.19175	-15.7508	1.78372
-7.5379	50.5142	211.095	-127.015	-3.44749	-1.33597	415.635	10.6683	131.68	-302.366	187.722	-8.28918	-6.11658	-4.1315	-1.76396	15.1328
26.5608	0.360657	-15.2821	5.08283	-1.15903	1.32836	1.64776	72.6373	16.261	21.1053	-14.108	38.917	22.1733	-13.6229	-6.46506	3.64964
-1.82497	3.57635	222.278	1.36383	-2.96556	-0.10719	165.222	-4.81525	-18.5202	100.235	161.623	106.317	0.004076	15.3516	-1.49952	1.67327
-0.22069	-2.69043	7.93765	4.63047	6.0787	0.357493	-41.8673	0.4821	-1.31573	-1.19721	-119.157	-0.08141	-6.17856		151.612	-2.37774
	4.75881	-30.9942	7.25863				-0.99743		-10.2785		-42.5541	6.61692		388.316
		286.134	-43.7116											9.43734
NOA
0				1.5				15				150
7.01417	0.4796	146.663	1.2783	-3.08124	0.665884	0.169051	-85.3917	6.81487	0.163423	-9.89508	-1.64834	-2.98741	2.4349	-2.14742	0.301027
-5.90743	2.41508	3.41423	34.0993	-7.71016	4.20831	1.37316	19.509	-1.42348	2.9519	-42.3337	-2.51826	1.12256	5.76546	-196.621	-3.49141
-11.647	107.296	52.6543	15.1664	99.0851	-234.111	142.353	-20.7066	-1.11962	-2.54741	61.0268	0.099673	-0.03852	1.96076	-3.0914	9.5086
-81.7619	1.14384	324.539	-12.1975	-0.77567	68.875	134.608	0.750117	3.4665	32.7636	39.232	4.02486	-19.477	-5.13296	42.2172	3.32915
223.163	0.682986	-2.37673	-0.5439	-0.38359	764.321	-4.69789	0.700453	-0.96946	-0.86347	592.805	-0.2823	4.53926	2.05565	6.291	-6.457
-1.52828	0.079577	-2.14478	290.161	7.58181	-0.0713	-18.275	-0.36342	19.5141	-0.65232	-213.525	32.3445	-12.4519	9.02102	-16.993	-5.23024
-38.027	9.81011	-13.6867	-274.253	-4.74541	-0.79579	-3.02684	7.68637	-0.76902	-3.72815	-66.4171	24.3794	-3.02601	1.05897	-2.51265	0.085952
2.70703	1.03876	-684.447	-2.63245	-4.44111	1.34737	147.834	-0.07179	0.106113	-1.02102	83.3726	-802.28	-0.70712	-5.17458	-563.022	-3.0793
-2.91123	401.573	-462.545	139.882	-0.45157	-0.67841	-225.296	7.19953	0.399265	-5.39437	1.87429	5.62825	-2.35513	1.22807	0.591631	2.23477
11.6743	-0.12871	-405.172	4.15259	-3.77463	-1.54979	-323.244	6.09104	0.861991	-141.943	-3.71858	-8.91611	5.14283	0.649906	0.945774	17.3918
-0.30245	13.3226	225.142	1.79137	-105.438	-2.22394	3.19508	-14.9325	-5.56772	1.25714	-17.7088	60.2145	9.32923	4.64004	2.53189	-1.57963
4.66175	6.42701	-204.98	11.6024	-1.35419	-0.49148	-6.38828	4.04829	-1.73257	3.90596	18.5582	851.678	-3.68749	2.13197	-0.31587	1.29341
-2.38145	1.01836	7.25314		-1.19819		-18.9169	6.26589	-0.57678	1.20301	-53.4103	34.7981	11.441		359.838	-0.61422
	1.2092	-562.796					1.38918		-6.88649		13.9992	-3.91607		27.1802
		127.438												13.5401

## Sheet: High Mobility
OF
0				1.5				15				150
44.4	3	8.96	114.64	22.8	50.2	0	63.96	16.52	3.52	114.28	12.28	6.92	4.08	7.56	4.64
52.12	21.76	15.24	143.6	6.24	29.72	7.8	260.56	15.92	9.92	73.08	32.32	3.48	8.96	12.36	4.68
44.96	15.92	14.16	19.04	46.36	21.04	9.28	66.16	1.6	12.72	6.24	44.64	7.04	5.64	26.24	9.36
140.96	6.04	40.04	166.16	8.36	22.68	9	6	8.36	15.52	16.72	96.8	12.96	11.16	52.2	57.4
17.56	3.92	25.16	40.76	1.76	15.68	23.28	12.76	3.52	2.6	39.04	81.56	104.24	10.36	12.84	94.6
32.32	8.76	17.6	54.28	16.04	7.68	53.76	50.12	3.2	5.16	25.92	153.76	8.64	3.36	17.48	21.68
248.2	11.96	12.72	26.88	8	37.28	30.76	54.2	3.84	23.04	51.64	41.36	10.48	4.08	29	11.68
24.64	4.08	58.68	2.88	6.16	3.8	45.48	13.36	11.56	13.64	126.12	81.44	24.24	9.36	24.8	7.56
155.4	5.76	19.4	132.32	14.64	2.08	35.68	4.56	13.16	10.6	68.28	111.44	3.76	23.72	8.2	9.04
174.76	25.4	0.92	107.28	13.88	11.84	5.36	75.64	13.52	19.52	10.96	18.4	15.32	13.88	69.4	23.4
99.56	7.6	20.04	7.08	20.76	6.68	1.92	28	13.68	4.6	16.08	86.04	15.44	2.12	3.28	11.44
3.2	8.4	18.4	201.76	24.04	14	4.12	46.6	6.2	9.52	5.08	101.28	17.72	2.4	94.64	197.16
14.6	5.28	198.8		36.48	6.48	2	79.44	5.76	20.24	6.28	25.6	103.68		8.56	8.92
	3.84	5.92					36.68		8.6		37.2	127.64		17.44
		48.68												1.48
NOA
0				1.5				15				150
35.04	2.92	2.44	145	9.32	16.6	0	38.96	9.48	3.12	132.32	12.12	3.2	4.04	6.24	7.48
66.72	28.16	24.12	27.76	5.88	23.84	9.6	241.36	7.04	4.48	26.8	45.44	3.24	11.6	5.68	9.16
59.72	5.2	67.68	44.56	35.32	11.84	20	84.52	3.4	11.4	3.16	41.44	4.4	4.4	8.36	9.08
124.2	5.16	11.24	158.84	4.6	8.68	5.2	4.16	6.92	8.6	8.4	195.8	42.72	15.76	44.52	61.2
22.48	2.68	23.32	33.6	1.64	15.08	13.92	6.44	9.56	2.36	0.56	69.96	96.4	7.04	9.64	101.24
17.16	6.16	17.2	46.6	12.96	11.04	25.96	21.72	9.36	1.52	38.52	155.84	1.4	7.48	10.88	21.04
216.8	19.84	30.36	27.96	4.72	7.04	29.92	74.4	2.88	6.36	40.96	20.72	4.4	3.24	56.68	6.64
29.04	2.04	22.04	14.44	8.8	2.44	19.44	18.4	6.64	6.72	118.84	45.76	3.12	16.44	7.48	6.52
156.88	2.12	8.04	208.16	6.32	6.48	20.8	77.92	2.72	15.56	69.28	144.4	2.32	6.28	4.76	6.36
136.04	13.08	2.92	124.28	29.6	2.36	2.56	78.2	10.32	22.28	4.52	21.08	6.04	4.48	33.92	13.2
83.88	5.32	19.16	5.2	21.92	3.56	0.72	14.24	6.92	2.52	33.72	120.76	7.52	1.16	4.52	12.88
8.36	4.68	7.68	188.84	9.88	4.32	2.28	48.88	3.08	10.56	2.2	20.2	10.92	1.92	58.16	177.92
22.52	4.6	267.6		5.84		9.12	45.12	4.68	13.08	16.96	27.28	197.32		14.72	27.6
	2.12	16.72					47.16		6.92		48.92	174.6		23.8
		8.32												5.48

## Sheet: Mobility
OF
0				1.5				15				150
514.6	538.52	235.2	483.04	576.96	534.76	463.12	459.08	582.72	596.12	464.6	578.48	591.48	587.64	589.04	594.12
493.28	435.84	438.84	422.04	563.4	567.44	504.84	313.2	581.12	577.32	511.4	537.36	570.24	589.8	322.56	589.72
554.64	526.28	295.32	458.68	547.76	451	222.8	454.52	582.12	584.36	516.92	551.28	591.16	592.4	572.72	563.84
427.32	582.64	438.32	428.2	590.4	558.92	491.36	589.96	581.84	365.52	312.44	502.72	564.44	587.12	546.52	540.64
572.32	557.12	340.64	554.44	596.12	310.96	469.68	583.72	593.36	594.68	486.72	518.28	494.8	589.4	575.8	485
521.44	496.84	499.24	446.84	520.88	452.84	527.08	457.76	595.32	569.8	319.16	443.76	585.32	586.44	568.2	577.2
295.48	580.36	240.28	478.32	585.4	542.84	408.08	509	588.56	576.88	444.6	476.8	589.28	587	570.04	586.2
505.76	594.28	438.4	586.64	590.96	593.88	462.48	584.44	586.08	574.88	346.56	425.08	571.16	589.8	355.68	588.96
428.28	492.4	550.84	456.44	578.56	583.68	534.24	593.8	559.56	586.6	531.44	414.64	590.08	570.92	534.04	588.32
392.2	554.8	284.2	490.64	583.2	580.24	352.12	517.04	499.08	411.08	438.36	578.24	581.96	512.32	528.12	576.24
421.08	558.48	537.96	585.32	549.72	592.48	587.88	482.36	532.72	555.28	579.56	469.92	535.36	592.44	595.28	588.12
595.28	587.36	274.92	355.84	573.76	581.88	391.12	544.32	584.96	484.08	502.68	441.84	574.32	595	502.84	282.84
584.56	577.16	401.2		560.36	592.48	559.28	519.88	591.88	569.44	340.16	566.72	480.64		232.88	573.76
	595.08	270.12					561.68		587.88		514.56	458.2		377.68
		351.92												583.64
NOA
0				1.5				15				150
563	568.16	117.96	451.4	590.56	574.92	598.04	488.64	589.68	595	467.64	586.72	593.28	590.2	589.56	591.96
531.24	570.16	567.04	370.96	591.28	574.16	589.76	270.64	585.2	589.8	568.24	550.84	593.08	585.72	456.24	576.6
539.88	517.88	484.76	540.32	515.64	529.44	461.36	514.88	584.04	587	556.52	557.04	587.48	590.4	587.92	588.16
427.2	581.72	391.48	435	593.72	380.52	331.28	591.6	578.84	534.04	295.72	404.16	520.28	583.6	554.32	538.48
441.32	596.48	492	556.12	597.24	337.44	585.64	593.04	586.12	589.12	403.88	526.6	500.36	592.12	588	498.4
580.96	567.16	539.04	410.96	542.4	588.72	549.44	574.36	587.2	581.52	416.48	431.12	584.28	590.96	586.2	575.64
307.2	574.44	336.2	363.8	582.6	591.12	540.24	523.96	582.6	592.04	538.76	558.64	595.2	589.44	542.36	579.96
570.12	597.6	312.96	577.96	589.84	597.36	493.48	579.8	585.68	579.84	339.32	382.44	594.96	581.52	254.76	586.76
439.04	410.16	468.48	371.28	586.48	589.56	385.12	515.04	596.6	549.96	530.6	453.64	593.84	591.44	584.76	590.64
388	581.56	367.52	473.84	566.48	597.08	259.84	513.08	538.28	514.12	593.8	577.88	591.68	578.2	564.56	586.6
514.88	542.2	508.84	582.96	556.44	593.68	587.24	464.32	560.76	595.24	564.8	423.28	583.88	588.12	588.48	585.96
567.28	594.48	312.36	344.88	589.24	590.56	590.88	545.28	579.72	549.48	581.52	335.4	586.76	593.52	537.92	198.56
574.84	590.48	332.4		593.48		570.68	553.76	591.2	577.36	430.88	558.4	377.88		430.52	571
	591.92	404.12					552.2		590.88		532.88	403.76		552.92
		301.24												550.92

## Sheet: Immoblile
OF
0				1.5				15				150
41	58.48	355.84	2.32	0.24	15.04	136.88	76.96	0.76	0.36	21.12	9.24	1.6	8.28	3.4	1.24
54.28	142.4	144.56	34.36	30.36	2.84	87.36	9.2	2.96	12.4	15.52	30	26.28	1.24	240.84	5.6
0.4	57.8	289.68	122.28	5.52	127.72	367.92	79.32	16.24	2.28	76.84	4.08	1.8	1.96	1.04	26.8
31.32	11.28	101.56	0.88	0.36	13.24	99.64	4.04	9.8	218.96	270.84	0.16	22.48	1.16	1	1.96
10.12	38.96	216.96	4.72	1.4	273.36	107.04	3.52	3.12	2.4	74.24	0.16	0.96	0.24	11.36	20.4
46.24	94.4	39.76	96.56	63.08	139.48	19.16	92.12	1.12	25.04	130.72	2.48	4.36	1.96	14.32	1.12
18.88	7.68	344.4	89.08	6.4	19.6	161.16	36.8	7.6	0.08	103.76	81.84	0.24	8.92	0.96	2.12
69.6	0.96	102.8	10.48	1.92	2.32	92.04	1.44	2.36	11.48	127.32	93.48	4.6	0.84	219.52	3.24
16.12	101.84	26.76	10.44	6.8	14.24	30.08	1.64	27.28	2.8	0.28	73.92	6.16	4.84	57.76	2.64
11	19.8	314.88	2.04	2.88	5.32	242.52	6.84	87.4	169.4	150.68	3.32	0.92	73.8	2.48	0.36
79.36	33.92	42	7.6	29.52	0.84	10.2	89.4	53.6	40.12	4.36	40.08	49.2	5.44	1.44	0.44
1.52	4.24	306.68	20.96	2.2	3.76	204.76	8.96	8.84	106.4	92.24	56.88	7.96	2.6	2.52	14.16
0.8	17.56	0		3.16	1.04	38.72	0.68	2.36	10.32	253.56	7.68	9.72		358.56	17.32
	1.08	323.96					0.92		3.52		48.24	9.88		204.88
		199.36												14.88
NOA
0				1.5				15				150
1.96	26.56	479.6	3.6	0.12	7.76	1.96	72.4	0.84	0.68	0.04	1.16	3.52	4.84	4.2	0.56
2	1.68	4.16	201.28	2.84	2	0.64	9.76	7.36	5.72	4.96	3.08	3.68	2.68	138.08	14
0.36	76.92	41.72	15.12	48.68	58.72	118.64	0.6	12.36	1.6	40.32	1.52	8.12	5.2	3.72	2.76
48.6	13.12	174.28	3.04	1.68	210.8	263.52	4.24	14.24	57.36	295.88	0.04	37	0.64	1.16	0.32
136.2	0.84	6.76	9.04	1.12	247.48	0.44	0.52	4.32	8.52	193.16	3.44	2.44	0.84	2.36	0.36
1.88	26.68	6.96	122.8	44.64	0.24	24.6	3.92	3.44	16.96	145	13.04	14.32	1.56	2.92	3.32
15.92	5.72	231.2	208.24	11.72	1.84	0.08	1.44	14.52	1.6	20.28	20.64	0.4	7.32	0.96	13.36
0.84	0.36	265	6.28	0.76	0.2	87.08	1.8	7.68	13.44	141.84	171.8	1.92	2.04	167.84	6.72
2.12	187.72	123.48	13.2	5.08	3.96	194.08	6.48	0.68	34.48	0.12	1.08	3.84	2.28	10.48	3
21.28	5.36	229.56	1.32	2.92	0.56	337.6	4.28	51.4	63.6	1.68	1.04	2.28	17.32	1.52	0.2
1.24	52.48	72	11.2	21.64	2.76	12.04	116.64	32.32	2.24	1.44	36.24	8.6	10.72	7	1.16
24.36	0.84	278.44	16.16	0.2	5.12	6.84	5.56	17.2	39.96	16.28	244.4	2.32	4.56	3.72	9.6
2.64	4.92	0		0.68		20.2	0.96	3.48	9.32	152.16	14.2	3.92		154.76	1.28
	4.68	177.48					0.64		2.2		18.2	13		23.28
		216												43.6
