# Supplementary material for: Repeated microdoses of LSD do not alter anxiety or boldness in zebrafish
Source: Sci Rep. 2024 Feb 22;14:4389. doi: 10.1038/s41598-024-54676-8 (PMC10883969; doi:10.1038/s41598-024-54676-8)
Supplement: Supplementary file 3 — Supplementary Information 3. [file 41598_2024_54676_MOESM3_ESM.xlsx]

## Sheet: Inner Zone
OF
0				1.5				15				150
8.28	15.44	1.4	19.28	19.12	15.28	10.28	0.04	6	8.2	3	8.08	9.48	48.16	11.68	9.2
9.96	43.28	0	3.64	14.32	23.96	12.8	0	31.68	24.04	71.84	4.44	2	11.56	12.04	25.76
15.68	55.4	1.2	7.08	38.96	18.32	38.44	0	46.64	49.52	0	59.16	17.4	11	10.12	1.16
15.48	6.44	4.88	12.4	20.8	6.4	5.24	9.48	30.92	36.32	13.68	0	18.76	16.32	15.6	0.16
11.4	12.72	0.96	9.36	3.76	0.2	3.48	4.36	6.2	21.44	5.32	0.36	5.48	32.48	0.6	4.52
0.36	17.56	1.92	0.84	3.92	7.88	19.36	2.28	8.48	0.68	0	5.68	26.2	4.08	1.32	5.52
9.52	5.04	5.68	7.2	19.24	6.8	3.52	22.36	0.68	19.76	0.48	15.88	2.36	88.52	4.56	13.12
13.6	18.4	4.92	13.24	10.72	9.92	1.8	2.6	1.72	17.8	10	9.4	3.04	60.12	0	5.8
2.16	3.2	29.76	4.72	17.56	6.56	17.88	52.24	1.64	31.56	4.04	0.68	6.28	37.04	1.16	0.44
2.4	12.84	1.76	8.04	59.48	20.24	7.92	0	21.68	40.76	0.72	0.52	20.16	13.84	0	1.4
46.96	2.24	29.96	14.52	6.04	8.68	9.2	0.4	2.08	3.44	57.52	1.04	79.76	21.36	1.8	3.76
12.4	36.56	17.96	0.92	5.04	32.52	9.56	4.32	7.32	3.16	1.08	0	14.16	13.84	17.04	0.8
19.24	21.08	3.52		8.48	40.88		0	9.8	8.2	2.76	0	13.4		70.44	0.2
	16.92	8.4					0.68		0.88		0.72	21.52		0.64
		6.44												1.88
NOA
0				1.5				15				150
0	0.68	0	0.96	3.04	1.64	0	12.72	6.88	85.08	0.52	16.32	6.32	7.6	0.04	9.44
9.72	3.16	2.04	6.24	2.16	0.88	0.04	0.4	3.48	2.4	3	16.6	8.16	4.2	1.2	16.8
1.24	7.56	5	10.96	1.92	19.12	0	11.92	43.48	30.12	8.16	13.68	8.08	6.2	0.44	15.52
2.52	0	50.84	15.52	23.08	8.28	0	28.76	17.6	31.72	0.8	4.36	0.08	7.96	0.12	1.4
1.04	0.72	0.68	165.72	0	23.92	14.84	0	11.24	14.84	0	7.2	0	0	0	3.6
0.52	0	8.56	3.72	4.04	3.12	6.4	0	57.04	8.48	0.12	2.28	0	0	0.84	12.72
5.16	1.24	1.88	2.2	2.8	0.04	3.8	0.92	0.96	8.76	9.32	18.68	0	0	0	8.24
0.48	9.28	0	15.68	0.36	4.88	0	16.68	17.48	12.84	0.36	2.64	0.04	0.76	0	4.12
0	0.92	0.52	34.04	0.52	10.08	2.8	12.48	16.6	27.28	0	0.36	0	3.72	1.24	2.16
0.04	8.2	12.92	2.36	0	0.56	2.76	4	11.88	13.44	0	4.2	0	14.88	0	2.8
0	2.16	4.08	1.92	2	0	0	6.52	3.28	28.72	1.04	21.92	0	5.36	34.8	9.88
0.2	2.68	0	6.04	7.4	0.6	13.96	2.32	0.48	0	4.48	10.04	0	0.52	7.6	2.64
0.4	14.92		1.52	2.64	4.12	1.08		18.32		5.52	11.68	5	0.44	0	4.28
			15.36		0	2.88		9.84		0			0.8		0.72
						2.16				0.12

## Sheet: Transition Zone
OF
0				1.5				15				150
18.04	88.88	31.88	94.36	128	130.52	72.88	0.48	25.36	32.6	26.04	41.88	45.04	125.08	79.88	67.28
80.08	141.36	6.8	19.48	57.36	93.08	50.16	7.52	95.24	227.76	39.84	12.68	42.88	73.8	62.64	154.56
76.12	153.04	7.36	18.96	180.8	76.84	251	49.84	157.88	218.8	3.16	190.48	77.68	53.64	22.8	9.52
75.56	35.76	46.52	49.72	82.84	83.6	57.84	85.2	95.28	125.72	64.68	64.4	55.12	53.52	135.72	25.84
37	85.36	25.76	45.92	54.36	16.28	51.96	35.48	49.12	114.8	27.4	16.28	60.04	117.4	45.08	45.36
25.24	49.64	35.76	9.72	55.48	108.96	49.92	60.96	55.52	22.16	7.36	161.24	72.12	40.12	76.16	54.52
97.08	41.6	23.16	50.04	72.72	36.72	21.6	215.88	13.32	85.24	93.76	153	18	136.52	35.84	59
63.84	94.24	31.72	38.28	74.8	24.32	16.4	173	110.8	102.76	29.04	69.56	34.56	115.24	29.6	34.52
17.36	17.76	106.2	62.28	90.36	31.2	70.96	274.72	8.56	80.2	133.6	7.24	47.12	109.88	12.24	3.88
29.72	78.24	19.84	20.24	137.92	101.76	37.92	2	162.56	182.88	237.76	26.76	92.76	48	1.08	12.92
236.52	11.64	230.04	85.48	40.28	43.76	88.96	42.28	29	35.64	62.16	45.64	116.28	105.04	8.4	107.04
65.6	118.36	93.48	12	22.44	104.32	50.2	53.56	26.36	7.4	18.96	0.32	133.32	93.96	44.48	11.96
137.52	103.36	48.48		46.76	195.68		2.28	30.76	27.36	7.88	1.8	56.8		147.36	18
	84.88	247.44					57.84		36.76		195.88	110.88		7.48
		22.56												41.64
NOA
0				1.5				15				150
293.64	26.08	14	160.96	22.48	100.6	40.84	8.92	30.12	32.16	8.84	121.84	195.48	293.84	77.92	89.52
46.24	154.2	3.4	1.2	178.6	217.4	123.12	75.16	93.24	108.72	62.28	46.28	62.28	95.92	68.72	82.68
173.56	169.28	0.48	101.32	53.68	42.04	230.52	157	131.96	128.24	2.36	51.32	205.52	248	76.24	48.68
152.04	52.92	0.72	140.2	125.52	23.2	201.84	55.52	114.88	193.6	21.16	16.96	128.32	84.84	92.64	47.04
24.08	115.12	92.04	129.28	30.28	52.12	6.24	173.48	4	10.28	10.92	30.96	211.04	95.04	12.56	49.6
41.68	23.56	28.28	11.12	36.92	29.28	127.8	27.4	12.28	14	42.28	35.08	176.6	168.88	86.08	13.96
144.16	48.16	19.92	33.24	122.84	52.12	73.6	18.12	71.56	5.4	89.68	24.2	21.72	134.04	102.52	81.64
19.16	64.16	24.6	110.12	47.96	22.44	22	83.32	23.68	15.88	3.88	73.56	122.44	242.68	44.2	24.92
90.08	146.72	138.72	177	36.4	55.4	31.8	132.12	0.84	112.76	27.72	18.52	146.64	284.2	3.12	8.96
9.48	40.48	20.64	24.4	317.28	125.24	104.72	18.08	95.88	222.2	4.92	13.32	103.8	79.12	0.08	26.04
191.92	3.72	16.16	87.32	72.4	41.52	40.68	9.32	14.44	53.72	204.24	45.4	106.28	141.4	13.2	131.6
113.52	29.24	140.24	7.96	212.64	62.4	23.76	29.64	9.28	7.76	71.8	28.4	83.64	51.32	67.92	25.92
30.16	66.28	257.12		37.4	298.24		7.32	115.72	1.44	3.32	12.36	99.92		159.56	53.92
	12.24	187.08					71.12		8.2		44.2	171.6		1.64
		102.08												147.48

## Sheet: Thigmotaxis Zone
OF
0				1.5				15				150
573.72	495.72	566.76	484.2	452.92	454.24	516.88	599.36	568.68	559.24	571	541	545.52	426.8	508.48	522.76
510	415.4	593.24	575.76	528.36	483	537.08	592.52	473.12	348.24	488.36	582.88	554.44	514.68	525.36	419.56
508.24	391.6	591.48	574	380.28	504.88	310.6	550.12	394.8	331.72	596.88	239.08	504.96	535.4	567.12	589.28
503.12	557.84	548.64	499.96	496.36	510.04	536.96	505.32	473.84	438	521.68	535.44	526.16	530.2	448.72	395.6
550.2	501.96	573.32	544.68	541.92	583.56	544.6	555.52	544.68	463.8	567.32	342.16	533.44	450.16	554.36	549.36
574.44	532.84	562.36	574.96	540.64	483.2	530.76	536.36	536.04	577.2	592.68	432.24	501.72	555.84	522.56	539.12
493.28	553.4	571.2	540.6	507.6	556.52	574.92	361.64	585.92	495.04	505.8	431.08	579.68	375	559.64	527.76
522.6	487.4	563.4	547.52	514.52	565.8	581.84	424.4	487.52	479.48	561	517.92	562.44	424.68	570.44	559.4
580.52	579.08	464.08	532.16	492.12	562.28	511.2	271.72	589.84	488.28	461.92	591.88	546.64	452.88	586.64	594.28
567.92	508.96	578.44	571.6	402.64	478.04	554.2	596.56	415.8	376.4	361.56	528.84	487.12	538.2	598.96	585.6
310.96	586.16	340.04	497	553.72	547.6	501.88	487.32	568.4	560.96	480.36	516.96	404	473.64	589.84	488.84
522.04	445.12	488.6	581.92	572.56	463.2	540.28	539.64	565.56	589.48	580	599.68	452.56	492.24	538.52	427.76
443.08	475.6	548.04		544.8	363.48		597.64	559.24	564.48	589.4	0	529.84		382.24	579.84
	498.24	344.2					533.96		562.4		383.72	467.64		591.92
		571.04												556.52
NOA
0				1.5				15				150
303.36	572.32	586.04	425.96	577.56	498.76	559.2	590.16	562.64	560.28	590.28	431.56	397.68	221.12	521.6	494
551.64	444.96	596.6	588.72	411.72	379.48	474.88	518.6	498.64	487.12	536.56	536.8	531.44	501.72	528.32	500.72
424.56	411.64	599.56	486.72	545.12	550.44	364.52	432.08	460	465.6	596	533.12	351.04	321.92	515.64	537.6
410.6	538.84	599.32	360.2	472	576.84	347.36	528.92	485.08	398.48	578.76	581.52	454.12	483.48	506.6	457
575.96	461	493.16	470.08	568.72	547.2	593.12	260.8	596.04	589.76	589.12	565.48	376.72	490.16	587.48	543.2
554.28	573.36	565.36	587.72	562.6	570.76	463.68	568.92	587.76	586.04	556.92	552.16	366.4	422.68	513.84	583.6
453.08	551.84	576.32	535.64	471.96	546.68	524.56	579.72	527.92	594.64	510.36	567.48	577.36	457.24	488.2	499.64
572.24	531	575.44	467.88	551.6	568.32	578.04	500.88	576.32	583.4	596.16	506.08	460.12	344.52	555.36	572.44
509.44	443.24	458.52	410.36	563.64	543.72	567.72	433.2	599.2	483.56	571.08	579.24	436.8	288.56	596.92	590.52
590.56	559	576.64	522.04	282.72	466.6	482.4	579.44	504.16	362.96	595.12	583.6	484.36	507.48	599.96	569.68
317.12	596.32	583.88	492.16	527.64	556.36	555.28	572.92	584.48	540.96	361	544.28	490.48	429.92	585.8	446.2
479.12	570.2	445.84	587.6	387.2	534.96	576.28	549.48	590.72	591.76	520.64	569	515.92	548.72	527.64	564.04
567.24	529.64	341.84		562.24	286.36		591.08	479.32	598.16	596.72	583.4	481.8		434.96	488.92
	587.8	410.08					513.56		591.04		555.08	418.6		598.4
		495.8												452.44

## Sheet: Velocity
OF
0				1.5				15				150
14.296	10.0358	9.18114	6.11478	8.04146	7.63399	8.85378	13.6058	8.46458	11.5919	13.9775	6.18801	11.4394	7.67914	6.92264	8.84486
10.3529	10.5778	17.5837	10.6925	7.88568	9.72318	7.5487	4.18832	6.94211	7.23995	6.78672	9.62157	6.9371	7.54746	12.9047	7.21035
7.95777	5.62501	2.60662	5.50494	8.73759	11.6697	7.39119	9.86222	4.64262	10.7904	16.3919	8.76735	8.55254	8.36772	9.10682	9.49244
4.95655	10.7244	4.77724	5.74767	6.24314	12.0512	7.80001	6.30448	7.76569	6.70211	6.85079	10.1422	8.01585	7.43362	9.67708	10.0176
9.19578	7.51089	8.43846	8.58914	8.29768	10.5601	7.95153	2.87643	9.95639	8.27985	10.8463	11.9564	5.99738	6.84049	2.3986	9.98872
7.10617	7.78495	9.10956	7.87553	9.34874	8.49433	9.4032	11.3748	10.2411	13.5942	9.60636	8.52516	6.97628	7.71432	4.73695	9.11134
8.59705	10.1817	12.1831	8.47991	6.85967	7.97673	10.2816	7.03677	17.5637	11.2477	5.77015	7.83834	11.426	7.63299	8.12906	7.43745
12.5534	6.59021	9.38879	7.09119	11.3178	9.59619	10.0664	10.0882	10.5755	14.111	9.92006	6.27412	6.59936	6.76952	9.24714	14.1837
11.3796	8.73258	8.22632	5.68426	7.72339	9.15664	10.0563	8.00494	15.7657	9.56296	6.8367	19.653	12.2818	7.72401	16.1129	11.7041
1.86892	7.37191	19.9242	11.0693	6.98358	7.55502	8.22834	10.3198	6.94623	6.96541	5.41168	6.64594	8.59534	8.93371	15.1492	7.97783
5.04595	13.0754	6.49002	6.87603	8.87382	10.8026	5.27883	7.3884	9.67097	8.38125	7.80971	8.0507	4.25031	7.05647	15.3232	6.66493
6.75933	7.50885	11.1638	9.83553	11.2039	8.628	8.58612	6.1319	6.88724	11.0758	6.03662	11.8014	6.18779	8.94735	9.92211	13.2167
10.4524	7.72759	8.82313		7.82921	8.6673		9.31033	10.4167	13.0255	10.2715	8.11588	8.42661		7.10771	7.58304
	7.91863	4.80211					6.63929		12.5755		8.25014	7.70971		6.96409
		8.82583												5.09255
NOA
0				1.5				15				150
11.6332	7.90915	9.26603	5.42083	7.61438	9.17625	6.93565	16.6045	7.68947	7.38071	13.6957	5.35024	7.26237	6.9887	5.91701	12.6349
9.5956	10.4683	13.0338	8.97587	7.88811	9.8213	7.61273	9.71389	6.01722	7.20739	7.46535	7.75463	6.48454	7.92146	11.3307	8.11252
8.29722	5.32128	1.31599	6.02383	8.68719	9.61194	7.34999	11.4994	4.50593	7.85524	13.8068	10.8076	7.13874	7.70166	7.90652	10.0921
4.43133	10.6635	0.929794	4.92503	5.86132	12.7415	7.84576	8.33028	8.23781	7.14371	3.46989	17.8014	6.58828	6.8259	8.71652	10.1417
9.1333	6.16128	7.49474	9.73711	7.29822	7.45416	5.79546	8.32872	8.71482	8.1859	8.9651	14.8645	5.99871	6.52933	6.90378	12.8457
8.20099	6.89895	11.5509	7.42853	7.74021	10.8525	7.50103	13.0735	8.989	16.7001	8.84324	8.36741	7.62853	7.04108	4.82438	9.35686
7.01788	7.62747	10.2059	6.24656	5.70514	6.93106	8.32207	8.65324	10.5204	2.10952	5.28759	8.43915	8.14032	8.59236	7.62525	9.3591
7.38743	6.50805	7.64701	5.77152	9.11394	9.2099	9.79281	11.8784	14.2766	12.4851	7.29507	7.39147	5.91575	5.90177	7.8629	12.6573
10.5979	7.55634	9.43829	5.1252	8.36075	8.46835	11.1457	8.29719	13.2203	9.68308	9.00659	18.1159	8.91198	7.08072	14.5108	14.2481
2.11851	8.3483	20.8441	9.50948	6.05321	7.77893	7.30712	13.0943	6.75397	6.84103	9.38604	7.98367	7.46724	8.09405	12.8278	8.92311
5.95578	10.2309	5.3814	6.19184	8.2836	8.77632	4.89985	8.67242	8.89777	8.0524	7.52684	7.92333	3.85481	7.32327	15.3032	8.47
4.91876	7.64258	8.27893	8.48643	6.36047	8.47113	7.9319	7.59105	6.29529	8.57764	5.82283	14.5457	6.61526	7.30144	8.41439	8.05805
10.5193	7.11091	2.14454		6.73866	8.63048		11.2989	9.90567	12.7031	9.20069	11.5618	7.35778		7.46351	8.10704
	10.9646	5.72637					8.6441		13.0389		13.4673	6.77125		9.1663
		8.14701												3.52361

## Sheet: Meandering
OF
0				1.5				15				150
1.57131	-2.02605	-61.0544	66.1525	-15.3159	190.406	18.091	0.409872	-5.13989	-1.82675	95.2433	2.19765	-0.66373	-24.911	11.9225	-2.07541
-0.26323	-4.33546	-87.7667	20.646	-0.55519	241.587	-1.11458	-415.01	-3.95458	5.95579	6.40718	-6.53452	12.2497	-75.965	-6.86015	-0.27579
-0.22866	6.56082	-97.8012	-2.01459	-29.771	15.4335	-0.95806	-1.91374	10.0023	3.0764	0.648056	5.6644	2.56675	-0.67285	8.05398	-0.0449
11.3278	-0.24441	254.371	-44.1363	-1.22658	-89.6782	-22.8986	6.93531	-1.61578	-0.20998	53.976	257.581	-0.13827	-1.18764	-91.0828	30.6478
5.26016	-3.17196	-237.665	18.192	-2.97642	25.7794	3.98605	963.443	-0.30646	21.9638	-9.55763	1.22916	-9.07008	-2.58891	284.443	-7.60212
18.8826	-1.95295	-117.826	87.503	-1.47407	62.9162	-2.33572	4.42875	0.884334	0.942965	-1.88842	4.86509	1.09767	3.01171	149.142	-3.83753
-3.35864	2.90939	24.3746	-3.36214	1.20757	-6.3569	19.2272	5.04063	4.56871	1.23945	-27.4831	0.194475	2.68585	11.4619	-0.30629	-0.05457
-25.1778	-3.72354	14.7477	-6.88229	-0.11601	-3.88723	0.646136	1.80865	0.06082	0.338139	2.58699	4.78552	-3.55105	-4.44924	11.8298	-6.93504
5.66557	4.21117	-6.62639	104.478	1.6852	74.6557	-0.04689	6.29207	3.47466	13.427	129.249	2.93385	1.02249	-1.16377	5.25601	-1.88041
-1.55765	-0.67471	1.45476	-3.22865	4.8811	11.4935	19.4043	4.08249	0.002211	-1.01752	488.539	15.5363	4.4565	-0.01561	8.01167	0.883938
114.786	2.75547	-330.46	-10.7169	-1.401	1.16671	6.72302	-1.10798	23.2088	-0.27617	22.289	-1.12721	161.456	4.95321	3.61892	1.79951
-42.262	2.8728	-123.553	0.541389	-0.11715	0.29771	-19.6617	6.88825	-3.87628	-3.06245	-9.04047	-207.58	45.3386	7.30323	0.669777	44.312
-152.613	0.473313	-293.41		7.40351	-0.63425		8.74641	19.2844	-11.7448	1.31253	309.719	3.09407		52.3069	2.69522
	166.175	-1.05299					-954.694		135.098		-760.501	-2.2877		71.3844
		-38.4116												-25.2975
NOA
0				1.5				15				150
1.5437	-3.51803	13.6432	-0.58426	2.34017	0.401542	3.63925	8.11799	2.09986	-19.8717	8.67348	30.6518	3.17786	2.3605	-76.4208	-0.42112
4.2459	1.95095	-211.197	-12.0687	-0.24946	0.245694	1.99402	81.2841	5.50896	0.121478	-3.72314	2.98694	-12.1469	-0.95366	4.59144	-4.24622
-0.8655	-1.07226	158.719	-0.57519	0.922047	2.61633	-4.50852	2.02733	-1.99126	3.66449	-69.0993	5.22259	1.3019	46.0858	14.2808	3.27794
-47.0703	-3.22783	-676.515	13.6096	0.879848	2.3146	-1.3494	-2.32789	-2.25372	-0.61712	-138.599	-2.6908	-1.10092	4.86134	74.0387	1.76794
3.18653	3.41178	118.803	1.50599	0.893981	-146.783	-243.523	-3.14101	-5.90353	-4.59109	-11.3765	-2.38775	17.0554	-1.05834	11.6421	-2.21679
-0.14849	8.37664	-128.924	460.64	-6.63746	-8.99132	-2.77966	-4.51545	-4.39103	0.787175	-0.939	2.53527	-1.88287	3.55275	-117.958	-2.41769
-20.97	-1.01269	-2.99994	38.5624	3.43128	-15.8652	0.562733	-12.3213	-58.3416	-705.039	332.149	-7.48219	150.393	-0.52913	1.96712	2.25293
-91.0232	7.38901	19.9541	7.65837	0.879813	-5.02377	22.236	0.915003	-1.14143	-3.32182	-19.5008	-9.27819	1.62121	-6.62408	-11.4335	3.21638
29.5709	-18.0716	-4.01672	-0.0723	0.64319	52.2142	4.05798	4.44414	7.54523	1.32284	-2.48614	-7.24105	-0.78082	0.517186	13.6746	0.172222
107.899	-0.25803	-1.45446	7.40975	32.8258	8.81775	-0.16356	-7.2301	1.23733	-1.6583	-104.66	-3.50833	2.05554	-1.19753	-4.16507	7.07237
-12.0602	-2.18854	167.95	-13.9612	-0.43339	2.16553	3.82982	12.0869	-0.34462	3.21585	3.13015	-17.9385	-63.5893	5.05875	8.74161	-1.25237
73.7336	-5.97263	-24.0299	0.37103	1.88589	4.92069	-10.2641	5.67338	23.8706	-12.8663	3.21899	36.7962	10.0159	9.92318	1.74704	-46.2162
-0.61986	3.18744	-115.575		-2.32077	-1.04046		14.4435	23.4781	-5.6733	3.93503	-19.1952	7.65655		2.78194	-6.69956
	-2.47794	-1.4577					39.7564		1.00754		47.3681	-2.65463		176.173
		-0.81852												-186.536

## Sheet: High Mobility
OF
0				1.5				15				150
34.32	13.96	36.6	17.72	21	17.04	6.68	160.12	3.76	20.28	44.6	144.4	10.96	4	4.92	68.4
9.8	5.72	143.36	217.44	1.68	8.48	2.28	21.52	6.32	19.88	0.88	30.28	99.92	6.24	72.4	48.56
4.56	2.84	17.52	4.12	17.84	32.76	23.28	55.08	2.36	27.16	111.8	38.56	5.12	3.32	3.88	24.48
108.92	4	19.96	168.72	3.8	59.32	2.96	6.84	2.84	6	119.84	148.32	3.4	3.48	21.8	184.28
26.28	6.6	11.92	79.08	0.48	25.64	29.56	40.48	13.48	20.6	40	73.32	92.04	4.04	5.36	74.84
12.04	2.96	10.96	75.08	12	18.04	5.84	92.4	7.4	11.16	22.08	68.36	2.16	1.64	19.4	80.32
22.72	7.24	41	176.84	3.8	5.28	13.2	14.2	57.8	7.72	17.56	16.08	30.56	9.88	5.76	10.68
124.2	3.88	3.08	71.36	17.24	26.8	12.64	38.52	9.64	35.16	47.92	60.44	7.32	6.44	18.4	263.16
87.92	3.68	5.8	21.84	1.6	25.96	11.16	98.04	19.84	11.44	20.04	263.28	24.8	4.48	226.72	135.4
10.08	3.52	224.4	15.76	4.6	3.92	2.88	98.08	2.44	10.2	20.68	54.04	12.44	3.84	98.48	20.84
104.76	14.4	11.84	133.96	5.24	12.56	5.56	237.8	23.64	5	1.88	47.88	4.96	3.08	118.56	38.44
4.16	1.72	21.92	80.56	13.84	2.24	1.96	82.84	24.36	11.08	0.56	149.6	21.68	10.64	9.96	70.2
32	4.36	23.28		10.32	3.68		78.88	15.36	18.56	8.2	0.36	42.88		10	92.16
	18.08	2.88					80.36		33.64		119.84	4.28		21.76
		8.68												4.56
NOA
0				1.5				15				150
9.48	8.32	5.2	167.92	15.84	3.12	23.44	25.48	4.76	5.92	4.92	86.92	5.68	4.16	31.52	142.2
3.4	10.8	2.36	40.44	9.48	6.04	110.88	250.12	134.76	5.2	30.12	32.48	2.8	7.72	3.68	25
9.56	11.6	22.08	44	8.04	2.16	7.24	14.24	2.48	11.64	3.6	21.16	1.52	7.48	106.32	46.56
2.52	72.2	4.6	5.56	134.32	5.36	4.44	141.92	2.08	4.28	28.36	258.88	2.36	7.16	91.12	234.12
1.16	11.6	16.08	86.4	67.84	5.28	13.24	140.2	133	4.16	16.16	82.6	13.96	17.32	30.04	126.36
10.92	20.8	6	82.6	14.72	3.2	25.72	86.8	8.64	6.12	10.04	43.2	6.6	32.64	7.4	59.08
5.24	4.64	10.24	17.88	25.48	8.16	22.56	156.12	51.76	12.48	12.52	16.88	15.72	2.68	12.8	11.96
5.44	28.04	23.76	29.28	86.36	4.8	5.88	73.32	7.4	6	18.4	158.6	10.36	25.92	27.24	41.6
2.08	25.2	32.88	79.48	86.2	2.68	16	23	9.2	5.72	203.52	152.28	32.08	11.04	33.44	161.68
2.68	4.16	2.24	112.32	4.88	8.88	279.92	17.24	7.48	4.88	89.68	18.12	1.6	7.32	50.72	65.6
8	10.28	4.52	287.6	167.56	11.92	16.72	167.72	8	4.48	149.64	53.24	10.52	4.2	5.64	20.8
7.2	5.24	3.4	74.92	8.4	3.96	6.84	107.56	10.12	4.96	7.2	9.04	30.8	26.4	3.4	132.04
6	7.72		59.2	42.72	2.36	5.12		43.6		14.16	50.16	25.12	20.2	10	51.32
			69.88		18	2.2		3.52		68.96			29.72		154.68
						17.88				5.48

## Sheet: Mobility
OF
0				1.5				15				150
565.68	576.36	474.68	519.44	547.8	470.6	573.52	439.64	594.4	578.92	535.24	411.04	588.4	593.92	566.16	523.56
580	584.04	425.72	369.56	594.88	537.72	596.8	329.36	588.16	549.4	559.2	568	493.52	577.68	526.72	533.6
591.2	593.44	386.48	557.12	561.32	553.6	572.28	539.52	588.68	568.16	488.16	426.52	590.76	595.8	587.12	572.48
468.4	594.88	389.12	344.8	591.76	502.36	589.88	574.32	596.64	583.6	424.2	342.48	592.68	594.68	520.08	205
571.6	581.88	507.96	512.2	598.84	565.16	402.64	303.12	585.76	550.76	559.2	272.72	498.64	590.2	390.52	521.36
526.04	595.2	522.52	307.68	582.48	510.2	592.68	499.6	592	588.88	574.64	514.68	593.8	596.4	318.84	514.84
575.56	590	545.72	390.6	594.44	581.8	580.32	564.8	541.68	592.2	427.84	570.48	569.04	584.76	592.92	576.56
460.4	582.32	581.8	499.2	582	572.36	587	553.72	589.44	564.64	544.96	514.24	568.64	587.24	569.56	334.28
432.12	595.64	587.88	466.56	585.44	523.64	588.28	481.24	580.2	578.52	488.32	336.28	574.76	592.72	373.24	460.84
279.24	592.32	375.52	579.04	584.28	583.52	591.48	498.36	592.6	586.28	345.36	478.84	585.64	594.44	501.56	572.4
411.32	585.52	462.6	422.04	591.76	587.28	574.12	256.76	550.12	593.4	576.4	506.16	455.2	591.6	481.4	537.12
538.08	592.48	544	507.28	585.12	596.96	585.96	489.72	571.2	588.84	587.84	379.84	482.8	587.08	587.12	346.12
528	593.4	454.8		588.36	594.76		512.92	559.44	581.44	591.12	1.04	554.2		537.56	494.52
	476.32	522.68					280.76		530.08		308.68	590.8		448.36
		573.72												421.44
NOA
0				1.5				15				150
584.16	596.32	559.04	526.04	582.04	591.24	578.36	430.08	590.8	595.16	566.96	355.72	589	589.52	558.24	507.28
589.68	593.56	427.44	327.2	594	587.84	597.12	464.56	592.56	585.28	594.08	568	454.88	592.8	569.12	557.76
584.36	590.96	386.88	554.28	587.72	588.32	573.88	550.68	591.44	587.2	476.2	546.24	589.2	561.04	572.64	570.2
429	593.36	334.24	322.8	592.04	526.56	592.76	585.04	597.24	584.36	339.36	358.4	589.8	592.92	511.76	221.04
530.92	582.76	555.24	449.76	597.48	545.88	385.16	492.76	585.6	581.52	568.36	472.36	452.84	588.8	553.84	508.08
583.4	594.88	524.92	347	583.72	577.32	589.88	515.12	591.92	567.4	591.88	533.76	587.04	588.08	367.32	554.88
566.4	580.6	576.8	369.24	591.2	583.76	586.52	579.52	546.36	200.96	444.92	580.96	377.84	586.56	585.24	575.96
423.2	591.88	572.2	470.32	593.64	571.72	571.68	568.28	589.6	573.52	557.16	505.64	583.68	574.6	570.36	439.56
484.12	594.96	580.8	518.92	593.52	506	566.16	506.44	567.64	586.92	562.32	438.08	589.48	588.68	396.52	444.36
405.24	588.6	319.92	515.76	580.56	594.72	595.84	485.68	594.64	589.72	408.56	525.2	589.4	592.72	510.36	578.36
324.88	587.92	381.52	373.64	586.96	589.12	546.8	275.72	587.28	594.76	586.04	566.4	502.32	591	449.16	512.12
511.52	594.12	556.04	487.28	578.64	593.88	582.64	498.56	567.4	573.12	584.88	443.88	574.96	592.2	591.96	575.36
556.68	595.8	294.84		590.04	588		535.96	564.76	579.8	589.4	542.88	550.76		570.52	489.44
	580.68	585.92					409.08		568.76		418.76	589.28		502.04
		574.72												367.88

## Sheet: Immobile
OF
0				1.5				15				150
34.32	13.96	36.6	17.72	21	17.04	6.68	160.12	3.76	20.28	44.6	144.4	10.96	4	4.92	68.4
9.8	5.72	143.36	217.44	1.68	8.48	2.28	21.52	6.32	19.88	0.88	30.28	99.92	6.24	72.4	48.56
4.56	2.84	17.52	4.12	17.84	32.76	23.28	55.08	2.36	27.16	111.8	38.56	5.12	3.32	3.88	24.48
108.92	4	19.96	168.72	3.8	59.32	2.96	6.84	2.84	6	119.84	148.32	3.4	3.48	21.8	184.28
26.28	6.6	11.92	79.08	0.48	25.64	29.56	40.48	13.48	20.6	40	73.32	92.04	4.04	5.36	74.84
12.04	2.96	10.96	75.08	12	18.04	5.84	92.4	7.4	11.16	22.08	68.36	2.16	1.64	19.4	80.32
22.72	7.24	41	176.84	3.8	5.28	13.2	14.2	57.8	7.72	17.56	16.08	30.56	9.88	5.76	10.68
124.2	3.88	3.08	71.36	17.24	26.8	12.64	38.52	9.64	35.16	47.92	60.44	7.32	6.44	18.4	263.16
87.92	3.68	5.8	21.84	1.6	25.96	11.16	98.04	19.84	11.44	20.04	263.28	24.8	4.48	226.72	135.4
10.08	3.52	224.4	15.76	4.6	3.92	2.88	98.08	2.44	10.2	20.68	54.04	12.44	3.84	98.48	20.84
104.76	14.4	11.84	133.96	5.24	12.56	5.56	237.8	23.64	5	1.88	47.88	4.96	3.08	118.56	38.44
4.16	1.72	21.92	80.56	13.84	2.24	1.96	82.84	24.36	11.08	0.56	149.6	21.68	10.64	9.96	70.2
32	4.36	23.28		10.32	3.68		78.88	15.36	18.56	8.2	0.36	42.88		10	92.16
	18.08	2.88					80.36		33.64		119.84	4.28		21.76
		8.68												4.56
NOA
0				1.5				15				150
8.52	0.48	16.48	2.04	0.04	0.6	17.56	48.12	6.28	4.6	36.88	5.64	2.6	0.72	0.68	64.92
2.64	1.4	0.56	95	0.88	0.44	61.72	13	7.56	2.04	0.8	9.76	4.68	7.04	2.28	6.88
2.76	0.12	4.08	5.36	7.64	6.92	205.92	31.44	8.36	27.36	23.8	8.6	7.08	5.36	16.28	7.16
5.48	1.28	2.68	9.36	22.48	1.32	261.36	64.48	8.16	2.84	59.92	28.56	0.44	8.52	169.56	7.36
1.4	42.56	198.8	20.84	1.28	12	31.56	9.4	13.16	7.08	30.04	9.32	0.48	1.2	1.64	1.32
5.4	1.92	4.16	2.32	1.88	1.96	49.4	165.04	4.36	5.84	222.68	1.76	1.52	0	0.76	7.12
3.52	11.64	3.28	2.64	8.16	11.28	0.68	44.44	170.44	1	2.28	7.12	37.4	396.4	142.32	7
0.96	0.28	4.6	2.32	82.2	3.36	21.96	51.04	8.96	19.44	11.16	1.84	0.08	0.6	15.64	36.52
4.44	68.84	1	13.44	29.72	2.4	3.24	57.92	1.36	5.64	0	3.2	0.32	2.08	4.28	0.16
16.8	1.16	1.96	1.88	189.92	2.56	0.2	17.44	3.16	2.44	0	3.44	3.8	3	140.76	8.92
5.08	0.64	48.72	20.84	18.64	0.2	201.8	44.64	89.72	4.56	1.24	34.36	1.12	1.08	8.36	12.36
14.2	0.92	14	11.68	80.12	1.96	37.16	3.04	14.96	2.88	0.88	15.6	1.8	0.52	11.76	24.12
4	3.8		4.76	0.64	1.88	300.08		5.68		15.36	14.92	10.16	0.04	0.64	5.84
			121.08		1.36	11.92		7.24		29.04			1.56		26.56
						7.44				226.68
