# Supplementary material for: Repeated microdoses of LSD do not alter anxiety or boldness in zebrafish
Source: Sci Rep. 2024 Feb 22;14:4389. doi: 10.1038/s41598-024-54676-8 (PMC10883969; doi:10.1038/s41598-024-54676-8)
Supplement: Supplementary file 4 — Supplementary Information 4. [file 41598_2024_54676_MOESM4_ESM.xlsx]

## Sheet: Acute dose
OF
Distance moved								Velocity								Time in inner zone								Time in Transition zone								Time in thigmotaxis zone								Mean Meander								High mobility
M 0	F 0	M 1.5	F 1.5	M 15	F 15	M 150	F 150	M 0	F 0	M 1.5	F 1.5	M 15	F 15	M 150	F 150	M 0	F 0	M 1.5	F 1.5	M 15	F 15	M 150	F 150	M 0	F 0	M 1.5	F 1.5	M 15	F 15	M 150	F 150	M 0	F 0	M 1.5	F 1.5	M 15	F 15	M 150	F 150	M 0	F 0	M 1.5	F 1.5	M 15	F 15	M 150	F 150	M 0	F 0
6908.21	6203.38	3836.7	6279.88	6090.2	8488.34	6812.45	8598.27	11.5137	10.339	6.39449	10.4665	10.1503	14.1472	11.3541	14.3304	1.28	3.52	0.08	3.48	4.72	3.4	1.84	4.12	28.44	50.96	58.28	42.6	36.04	22.4	21.84	32.2	570.32	545.56	541.68	553.96	559.28	574.24	576.36	563.72	-21.5082	-1.83453	-397.027	-24.4147	51.5154	1.14204	25.4206	3.32631	88.72	25.92
7633.06	8815.84	870.713	6539.58	3508.66	5824.84	4452.13	7793.11	12.7218	14.6931	1.45119	10.8993	5.84777	9.70807	7.42022	12.9885	1.04	11.52	85.4	48.68	1.64	2.68	1.92	4.36	39.48	52.76	16.8	30.88	20.2	96.2	87.68	36.64	559.52	535.76	497.84	520.48	578.2	501.16	510.44	559.04	-163.251	3.44238	376.043	113.187	200.783	170.28	27.8861	6.44242	47.8	39.4
8225.02	10052.4	1079.79	7657.5	6157.8	8098.2	1936.58	8211.92	13.7084	16.7652	1.79965	12.7625	10.2644	13.497	3.22763	13.6865	0.96	3.08	0	5.2	4.08	3.64	42.68	7.08	13.6	37.04	8.76	106.16	148.12	44.52	310.6	41.08	585.48	559.92	591.28	488.68	447.84	551.88	246.76	551.88	-11.3226	-2.31134	-77.0375	5.36668	-153.666	-7.19181	-3.87242	3.46846	81.2	112.4
4249.9		8424.77	4212.1	3598.04	2577.38	6408.47	8377.3	7.08316		14.0413	7.02017	5.99673	4.29563	10.6808	13.9668	1.08		1.92	4.44	0.6	3.12	2.32	0.76	24.12		43.84	175.08	162	20.32	84.24	14.16	574.84		554.28	420.52	437.44	576.6	513.48	585.12	-225.905		-3.85696	-94.6572	-28.184	259.182	-3.65351	-3.38391	39.92
8721.89		5353.3			2252.27		8364.55	14.5365		8.92217			3.75378		13.9409	7.64		11.52			1.92		4.52	72.72		166.32			12.68		38.32	519.68		422.2			585.44		557.2	-1.84911		5.39321			-813.897		24.0014	69.24
10188.5		5173.08			10129.7		3246.21	16.9831		8.62179			16.8829		5.41035	0.28		5.88			2.72		4.8	16.04		37.36			35.44		74.36	583.72		556.8			561.88		520.88	0.587743		159.207			4.8179		107.808	134.12
9010.71								15.0379								1.2								20.92								577.92								-82.3228								105.8
NOA
Distance moved								Velocity								Time in inner zone								Time in Transition zone								Time in thigmotaxis zone								Mean Meander								High mobility
M 0	F 0	M 1.5	F 1.5	M 15	F 15	M 150	F 150	M 0	F 0	M 1.5	F 1.5	M 15	F 15	M 150	F 150	M 0	F 0	M 1.5	F 1.5	M 15	F 15	M 150	F 150	M 0	F 0	M 1.5	F 1.5	M 15	F 15	M 150	F 150	M 0	F 0	M 1.5	F 1.5	M 15	F 15	M 150	F 150	M 0	F 0	M 1.5	F 1.5	M 15	F 15	M 150	F 150	M 0	F 0
8049.14	6458.48	5123.14	5566.46	7130	7804.38	7263.93	6626.98	13.4152	10.7641	8.53857	9.27743	11.8833	13.0073	12.1065	11.045	0	0	0	0.24	0	1.64	2.92	1	27.36	7.44	50.08	50.48	14.44	20.16	34.6	11.2	572.68	592.6	549.96	549.32	585.6	578.24	562.52	587.84	-4.48986	7.26175	2.64915	5.49235	4.60646	-2.15871	-0.632461	6.08023	105.68	19.4
5105.3	7843.61	6364.72	7947.45	5078.97	7066.9	4304.51	7559.78	8.50883	13.0727	10.6079	13.2466	8.48758	11.7782	7.17419	12.635	0	0	0	0.2	1.36	0	0.32	0	9.16	5.76	23.8	23.6	33.88	5.92	13.12	3	590.88	594.28	576.24	576.2	563.2	594.12	586.6	595.44	28.6176	10.7507	134.757	-11.4917	2.14612	27.5591	195.922	2.92308	25.56	30.44
7134.56	8606.01	815.292	8882.23	2136.48	166.589	3149.93	7922.33	11.8909	14.3434	1.35882	14.8037	3.56081	0.277648	5.24988	13.2039	0	1.12	0	0	0	0	0	0.56	1.28	15.88	1.88	65.36	0.36	0	26.92	34.44	598.76	583.04	598.16	534.68	599.68	600.04	573.12	565.04	-1.312	0.173816	-55.5239	2.91671	-81.3466	-2195.16	-1.75753	-0.617299	53.92	47.4
5993.23		6848.86	5085.22	8094.87	2893.11	6246.18	9097.7	9.98871		11.4148	8.4765	13.4915	4.82185	10.4103	15.1628	0		0	0.08	0	0.16	0	0	23.12		26.52	29.68	16.12	1.44	2.52	2.88	576.92		573.52	570.2	583.92	598.44	597.52	597.16	7.71872		-1.79247	-9.86775	-3.9131	-532.304	-2.26728	5.62756	19.24
7400.66		4383.92		282.238	700.616		7524.78	12.3344		7.30703		0.470397	1.16769		12.5413	6.48		0		0	0		0	196.4		70.28		0	0		3.16	397.16		529.72		600.04	600.04		596.88	2.46153		-1.44006		-645.336	-10.4012		7.11074	43.04
10954.1		3385.26					2343.39	18.2568		5.64925					3.90721	0.16		0					0	6.36		65.72					0.96	593.52		533.56					599.08	1.08061		-2.84534					77.5745	181.92
4752.14								7.92552								0								17								583.04								-279.532								62.24
[truncated: 22 more columns]

## Sheet: Post dose 
OF
Distance moved								Velocity								Time in inner zone								Time in Transition zone								Time in thigmotaxis zone								Mean Meander								High mobility
0 M	0 F	1.5 M	1.5 F	15 M	15 F	150 M	150 F	0 M	0 F	1.5 M	1.5 F	15 M	15 F	150 M	150 F	0 M	0 F	1.5 M	1.5 F	15 M	15 F	150 M	150 F	0 M	0 F	1.5 M	1.5 F	15 M	15 F	150 M	150 F	0 M	0 F	1.5 M	1.5 F	15 M	15 F	150 M	150 F	0 M	0 F	1.5 M	1.5 F	15 M	15 F	150 M	150 F	0 M	0 F
6384.81	6421.28	10002.9	7409.75	6179.74	4554.55	6141.99	4932.99	10.6477	10.7021	16.6715	12.3496	10.2996	7.59092	10.2367	8.22165	5.2	1	0.64	1.6	1.76	3.8	5.16	10.84	63.32	46.48	65.44	207.12	76.64	124.28	28.08	159.36	531.52	552.56	533.96	391.32	521.64	471.96	566.8	429.84	3.1788	-71.8488	7.20154	0.358397	-3.93878	-4.91486	0.489455	14.3929	44.96	44.4
6425.42	4880.4	6763.22	4071.42	3850.61	4420.31	5232.65	6176.86	10.709	8.15848	11.272	6.7857	6.41769	7.36718	8.72109	10.2989	1.4	2.2	3.2	6.68	14.6	3.48	1.92	1.8	9.88	15.84	70.16	128.64	79.48	170.84	45.72	70.76	588.76	582	526.68	464.72	505.96	425.72	552.4	527.4	26.9975	15.9432	-0.639358	-38.1082	-2.00069	16.261	4.33812	6.31295	17.56	52.12
6468.9	8149.18	3895.37	5030.11	4612.59	5613.63	6009.87	6324.49	10.7815	13.5928	6.49228	8.38351	7.68765	9.36105	10.0332	10.5408	3.76	0.56	4.52	4.72	5.92	19.52	7.2	26.92	54.84	6.32	358.52	169.04	102.68	200.32	44.04	195	541.44	592.76	237	426.28	491.44	380.2	548.8	378.12	32.4053	-25.1962	49.1115	2.0305	-8.05137	21.1053	3.74864	2.61522	32.32	140.96
3480.1	2986.25	5298.69	4011.79	4049.57	6037.53	4942.35	5105.71	7.53726	6.00662	8.83115	6.68632	6.74929	10.0639	8.26369	8.50951	10.68	5.8	1.32	17.24	7.16	4.04	1.48	1.68	75.36	59.44	36.32	159.04	42.68	192.52	36.76	160.36	501.64	529.12	562.4	423.76	550.2	403.48	560.2	438	-111.942	-7.5379	-1.21738	1.34888	-0.728441	-1.19721	-5.70287	0.00407597	248.2	174.76
6163.24	4603	5239.05	5105.91	3571.64	5103.48	7309.81	5335.56	10.2721	7.67167	8.73175	8.51609	5.95274	8.5058	12.183	8.89259	4.68	2.12	14.08	8.16	2.16	3.52	7	4.44	39.4	20.24	160.56	165.84	175	66.52	38.76	59.12	555.96	577.68	425.4	425.84	422.88	530	554.28	536.48	-65.3724	-1.82497	0.960917	74.6211	1.69106	114.398	-1.58116	-1.43174	24.64	3.2
5322.86	3563.02	4412.3	3667.96	4208.67	6503.42	4618.12	5215.23	8.98282	5.93836	7.35383	6.11326	7.01446	10.839	7.69687	8.70191	0.28	9.2	2.48	0.92	13.84	1.44	3.08	10.88	5.2	130.88	52.6	62.96	83.68	19.84	95.84	83.72	594.48	459.96	544.96	536.16	502.52	578.76	501.12	505.08	-23.8141	-13.2396	-3.44749	641.428	5.56594	69.9333	-0.593013	1.13599	155.4	3
6270.63	5037.9	4738.42	2577.18	5192.57	4882.51	5952.29	4322.38	10.451	8.3965	7.89737	4.2953	8.65428	8.13752	9.96033	7.30577	0.84	14.92	5.04	4.6	3.32	0	2.8	3.6	8.48	163.92	116.76	43.8	125.6	37.48	58.12	50.16	590.72	421.2	478.24	551.64	471.12	562.56	537.48	538.24	26.5608	12.9623	-1.15903	-43.6106	15.2005	-34.6232	-6.11658	-4.96111	99.56	3.92
6101.77	7002.73	6935.96	4623.94	3300.94	5593.3	3459.73	4326.37	10.1723	11.6868	11.5599	7.70657	5.50157	9.32216	5.76699	7.21159	1.8	6.16	4.68	4.72	2.64	0.36	15.76	6.12	22.36	52.44	42.88	82.64	167.4	58.92	269.52	57.8	575.88	540.8	552.48	512.68	430	540.76	314.76	536.12	-0.220688	1.34792	-2.96556	2.21451	131.68	-16.8127	22.1733	15.3516	14.6	4.08
3503.6	335.724	9439.81	4306.54	4553.48	5356.15	3939.54	5320.36	5.83933	0.55954	15.733	7.17757	7.58913	8.92692	6.85424	8.86726	2.08	0	0.64	20.08	9.44	1.92	7.12	6.12	123.68	98.28	14.8	161.8	64.48	19.72	83.24	114.16	474.28	501.76	584.6	418.16	526.12	578.4	506.4	479.76	516.807	211.095	6.0787	-32.4345	-18.5202	-17.8371	-6.17856	-4.30443	21.76	0.92
4692.61	5159.74	7713.98	5654	6126.34	6166.17	2962.56	5042.24	7.82102	8.62255	12.8566	9.42334	10.2106	10.277	5.25128	8.40374	28.32	12.28	7.96	5.32	6.36	37.52	15.04	1.92	169.32	122.88	128.04	44.4	71.56	24.44	74.72	20.8	402.4	463.28	464.04	550.32	522.12	538.08	509.4	577.32	-40.3901	-127.015	-78.0713	1.32836	-1.31573	237.864	6.61692	-6.46506	15.92	9.12
3489.07	4570	6624.45	1881.38	5968.49	7423.1	4822.47	3897.87	5.81744	7.61666	11.0408	3.13563	9.95412	12.3718	8.03745	6.49646	60.28	1.68	6.12	5.88	3.44	10	6.64	3.36	237.2	33.12	139.96	45.36	44.28	67.56	124.36	56.8	302.56	565.24	453.96	548.8	552.32	522.48	469.04	539.88	7.96085	7.25863	-0.0919105	-196.955	2.26581	-52.3391	3.37843	9.43734	6.04	1.56
2218.67		5239.82	3937.43	4817.25	5674.84	4761.24	5543.4	3.69778		8.82243	6.56239	8.03624	9.45806	7.9354	9.23899	4.04		22.88	8.12	24.84	5.08	1.6	1	82.92		209.48	49.32	120.44	38.44	42.4	10.28	513.08		363.28	542.6	454.56	556.52	556.04	588.8	-70.8495		-7.53398	-230.996	-41.7976	-8.28918	-0.467928	3.89095	8.76
6790.88		6605.38	4806.42	6716.27	7296.57	6709.9	4465.15	11.3181		11.0163	8.0107	11.208	12.1609	11.1832	7.44192	0.44		18	110.52	3	3.32	0.88	0.96	24.64		125.72	14.72	93.32	66.2	17.56	22.36	574.96		456.08	474.8	503.4	530.52	581.6	575.2	17.0627		66.0399	-329.465	3.34977	106.317	-1.69348	-4.06801	11.96
2961.59		5458.32	5880.19	2274.22		4572.01	7960.33	4.93599		9.14046	9.80032	3.79037		7.62002	13.2672	6.48		28.44	0.76	6.64		2.44	2.48	269.36		196.8	64.28	59.84		113.12	57.44	324.2		372.52	535	533.56		484.48	537.28	70.0459		-1.33597	-16.5571	115.413		1.21624	-1.63655	5.76
5788.63		4770.91	4136.44	5009.56		5797.12	4605.01	9.64772		7.96054	6.89407	8.35539		9.66316	7.67502	3.08		25.52	19.04	5.92		14.96	5.32	129.56		118.96	98.4	44.48		100.96	54.28	467.4		455.24	482.6	549.36		484.12	540.4	50.5142		-0.107193	1.64776	-1.73528		5.92674	6.30271	25.4
4000.07		5793.06	2419.99	3834.98		5346.46	5381	6.66678		9.65511	4.03332	6.39163		8.92505	8.96834	20.96		12.16	3.48	5.76		2	5.36	236.8		96.56	72.76	57.16		239.56	62.68	342.28		491.32	523.8	537.12		358.16	531.08	0.360657		0.357493	165.222	0.124226		-0.191748	1.78372	7.6
4573.27		1568.81	4832.24	9161.35		3487.36	6199.89	7.62211		2.61468	8.05374	15.2832		5.81303	10.3332	8.36		0.48	5.4	0.96		19.12	6.28	88.76		48.12	83.44	38.36		281	6.36	502.92		551.44	511.2	560.72		299.92	592.8	3.57635		-173.691	-41.8673	2.08281		-4.1315	15.1328	8.4
3950.83		4948.74	7366.33	4224.09		3858.46	4022.94	6.58471		8.24789	12.2772	7.04015		6.43334	6.7058	15.8		3.04	3.36	45.84		17.68	0.88	138.32		157	123.96	347.04		98.48	104.96	445.92		440	472.72	207.16		483.88	479.04	-2.69043		89.976	140.859	0.378914		-13.6229	1.67327	5.28
4787.21		4425.62	5671.98	4429.13		1745.65		7.97868		7.37603	9.4533	7.38188		2.90942		2		8.68	2.88	2.52		0.4	15.96	14.6		45.28	66.88	75		74.56		583.44		546.08	530.28	522.52		525.08		4.75881		-5.02085	113.473	0.0925292		-324.671		3.84
688.909		4047.27	4741.86	4688.88		5806.52		1.14818		6.74545	7.9031	7.81479		9.67754		2.08		1.08	6	6.08		1.84		7.92		29.96	30.04	194.16		72.96		590.04		569	564	399.8		525.24		-628.242		-53.8682	-1.31632	-302.366		-3.45053		8.96
2945.63		5552.86	6234.74	3191.49		6442.95		4.90938		9.25477	10.3912	5.31914		10.7383		0.52		10.48	6.24	4.28		23.72		71.48		103.08	38.84	168.2		148.04		528.04		486.48	554.96	427.56		428.28		-207.99		78.7537	17.9816	100.235		-2.1808		15.24
2417.59		1371.75	4884.52	5127.14		6170.45		4.02931		2.28625	8.14087	8.54523		10.2841		4.72		14.44	13.72	5.72		2		101.96		426.52	53.92	72.88		33.68		493.36		159.08	532.4	521.44		564.36		231.658		415.635	2.94842	-10.2785		10.8443		14.16
5828.32		5233.91	8065.61	10688.6		5362.97		9.71387		8.72319	13.4427	17.8144		8.93828		1.48		5.6	3.32	0.76		28.76		47.56		43	103.08	17.96		199.08		551		551.36	493.64	581.32		372.2		289.953		8.96504	0.4821	74.9189		-8.96429		40.04
4642.22		4695.57		10249.1		6412.69		7.7391		7.82595		17.0818		10.6878		4.88		2.36		1.76		18.6		68.84		35.12		56.36		94.4		526.32		562.56		541.92		487.04		479.913		-25.6586		13.1346		1.62991		25.16
5327.66		5767.26		1774.64		2314.49		8.88062		9.61211		2.95774		3.85748		8.08		1.08		0		1.08		127.44		46.36		0		30.92		464.52		552.6		600.04		568.04		102.937		-82.4361		493.446		63.2153		17.6
1428.87		5356.21		1293.18		4246.64		2.38144		8.92702		2.1553		7.07773		2.6		4.84		123.76		7.88		14		18.24		392.12		172.28		583.44		576.96		84.16		419.88		-191.435		1.93099		-237.239		-15.7508		12.72
6350.68		4352.17		4411.83		8622.23		10.5845		7.25361		7.35305		14.3704		21.04		55.36		9.84		3.36		51.12		246.76		161.92		32.56		527.88		297.92		428.28		564.12		-26.2064		10.6683		63.5556		-1.76396		58.68
4038.77		2748.27		6624.5		8056.76		6.76511		4.58045		11.0408		13.4279		5		15.28		0		2.24		188.32		147.96		2.32		52.4		403.72		436.8		597.72		545.4		-21.8835		72.6373		-14.6324		-1.49952		19.4
5766.74		4495.21		9155.36		1326.7		9.61123		7.49202		15.2589		2.21117		35.12		6.2		0		0		157.72		79.32		14.24		288		407.2		514.52		585.8		312.04		-15.2821		-4.81525		-0.236925		151.612		20.04
1657.5		5824.16		4152.4		2939.92		2.7625		9.70693		6.92067		4.89986		19.96		3.52		3.56		37.92		102.4		25.76		143.08		276.84		477.68		570.76		453.4		285.28		222.278		-0.99743		187.722		388.316		18.4
11642.5				4933.86		4412.19		19.4041				8.2231		7.35365		1.56				3.8		12.92		37.56				19.04		76.64		560.92				577.2		510.48		7.93765				-14.108		15.6801		198.8
933.105				3182.11		7275.65		1.55517				5.30352		12.1261		3.4				1.68		12.96		30.16				52.84		22.84		566.48				545.52		564.24		-30.9942				161.623		-49.5958		5.92
3657.99				1100.31		5864.64		6.09665				1.83385		9.77441		5.24				2.56		28.16		37.64				205.56		79.24		557.16				391.92		492.64		286.134				-119.157		4.79096		48.68
5822.26				6796.15		4828.66		9.70377				11.3269		8.04777		7.88				7.04		3.36		52.64				10.08		17.16		539.52				582.92		579.52		3.91163				2.26495		-4.87503		44.32
8468.1				9170.34		5474.65		14.1135				15.2869		9.12442		0				3.68		1.2		39.44				21.28		21.24		560.6				574.96		577.6		-39.2394				1.06863		3.64964		44.16
3083.08				6429.6		4607.99		5.13846				10.716		7.67999		5.04				0.72		4.8		73.72				4.12		56.04		521.28				595.2		539.2		-119.797				-6.19336		-2.37774		8.88
5622.14				9597.84				9.37023				15.9964				5.52				1.32				25.24				13.36				569.28				585.36				5.14016				14.429				81.08
5070.65				2627.24				8.45109				4.37874				17.12				16.96				57.04				117.88				525.88				465.16				-12.5515				38.917				14.76
5275.98				4783.56				8.79329				7.9726				1.56				6.52				7.28				105.52				591.2				488				143.468				-0.08141				20.96
3632.59				6183.77				6.05431				10.3063				0				1.92				23.56				69.8				576.48				528.32				5.08283				-42.5541				0.76
4270.82								7.11803								5								29.56								565.48								1.36383								69.44
6265.34								10.4422								0.68								33.8								565.56								4.63047								41.16
4105.19								6.84199								11.4								99.96								488.68								-43.7116								143.76
NOA
Distance moved								Velocity								Time in inner zone								Time in Transition zone								Time in thigmotaxis zone								Mean Meander								High mobility
0 M	0 F	1.5 M	1.5 F	15 M	15 F	150 M	150 F	0 M	0 F	1.5 M	1.5 F	15 M	15 F	150 M	150 F	0 M	0 F	1.5 M	1.5 F	15 M	15 F	150 M	150 F	0 M	0 F	1.5 M	1.5 F	15 M	15 F	150 M	150 F	0 M	0 F	1.5 M	1.5 F	15 M	15 F	150 M	150 F	0 M	0 F	1.5 M	1.5 F	15 M	15 F	150 M	150 F	0 M	0 F
5241.02	6233.78	7143.54	7998.23	5673.04	4348.8	4527.34	4813.62	8.74961	10.3896	11.9059	13.3304	9.45506	8.00319	7.54557	8.0227	0.52	0	0	0	0.08	4.56	7.92	2.08	52.28	102.84	48.04	43.32	5.52	123.16	77.28	98.16	547.24	497.2	552	556.72	594.44	472.32	514.84	499.8	-11.647	7.01417	99.0851	-3.08124	6.81487	-0.969459	-2.98741	1.12256	59.72	35.04
2937.09	5117.44	5044.99	3881.16	4636.53	5189.43	3591.29	6632.84	4.89515	8.58343	8.40832	6.4686	7.72755	7.24801	5.98548	11.0547	0	0.4	0	1.6	0	0	7.96	0.16	30.36	23.12	67.28	34.48	66.28	13.28	144.56	58	569.68	576.52	532.76	563.96	533.76	586.76	447.52	541.88	223.163	-5.90743	-0.77567	-7.71016	-1.42348	-5.56772	-0.0385237	-19.477	22.48	66.72
5551.8	6056.57	3760.89	4937.83	3797.11	6527.98	4692.79	5101.51	9.253	10.0943	6.26816	8.22972	6.32852	8.65021	7.93881	8.50252	0	0.44	0	0	2.12	1.84	1.44	17.8	24.52	33.64	219.72	200.6	142.08	43.08	85.4	182.8	575.52	565.96	380.32	399.44	455.84	555.12	512.68	399.44	-1.52828	-81.7619	7.58181	-0.383591	-1.11962	1.25714	4.53926	-0.707124	17.16	124.2
2719.44	2165.34	4806.65	3421.19	3892.73	4139.22	3249	4984.04	6.35918	4.80844	8.01109	5.70199	6.48788	10.8879	5.415	8.30784	6.2	12.84	0	0.24	0.04	0	7.04	2.04	196.6	141.64	10.04	175.44	146.24	90.96	123.88	100.68	376.24	422.44	590	424.36	453.76	508.88	469.12	497.32	-38.027	11.6743	-4.44111	-4.74541	3.4665	1.20301	-12.4519	-3.68749	216.8	136.04
7047.24	4007.28	4454.02	2479.25	3677.02	322.831	5951.07	4754.44	11.7454	6.6788	7.42337	4.13208	6.12836	6.89869	9.91844	7.92407	0.16	7.28	0	0	1.04	8.96	1.28	2.96	47.64	281.72	198.32	58.8	224.48	101.4	32.2	41.32	552.24	311.04	401.72	541.24	374.52	489.68	566.56	555.76	2.70703	4.66175	-0.451569	68.875	19.5141	61.0268	-3.02601	5.76546	29.04	8.36
4762.94	3768.05	3974.25	2217.85	3131.26	4132.01	4338.91	4749.78	8.24494	6.30868	6.62375	3.69642	5.21877	0.538052	7.23152	7.91841	0	0	0	1.16	0	0	3.96	0	71.28	85.76	31.92	27.8	190.2	0	123.24	15.16	528.36	512	568.12	571.08	409.84	600.04	472.84	584.88	-2.91123	0.4796	-3.77463	764.321	-0.769024	592.805	-2.35513	-5.13296	156.88	2.92
6837.83	5620.38	4780.58	4495.47	3577.35	4966.93	4350.94	4627.9	11.3979	9.36731	7.96763	7.49396	5.96225	6.88668	7.25156	7.71317	0.08	1.2	0	0.24	0	0.2	2.72	1.48	8.28	113.76	37.92	117.32	74.8	6.6	71.56	25.96	591.68	485.08	562.12	482.48	525.24	593.24	525.76	572.6	-0.302453	0.682986	-105.438	-0.795793	0.106113	-1.64834	5.14283	9.02102	83.88	2.68
4271.75	5714.32	5397.69	4864.02	4851.07	4367.47	3899.42	3957	7.1329	9.52386	8.99615	8.1067	8.08511	8.27822	6.50207	6.59501	1.44	1.16	0	0	0	1.36	0	4.48	49.64	82.32	25.72	7.24	27.32	3.88	174.08	123.04	548.96	516.56	574.32	592.8	572.72	594.8	425.96	472.52	-2.38145	1.03876	-1.35419	1.34737	0.399265	-2.51826	9.32923	2.13197	22.52	2.04
6269.57	616.689	5483.83	4576.7	3136.08	3075.92	3611.27	4525.38	10.4493	1.02782	9.13971	7.62783	5.2268	7.27912	7.13238	7.54231	0.12	0	0.16	0.16	0	0	0	1.24	77.2	28.92	14.92	85.36	23.64	29.36	20	85.12	522.72	571.12	584.96	514.52	576.4	570.68	575.16	513.68	2.41508	-405.172	-1.19819	-1.54979	0.861991	24.3794	11.441	-2.14742	28.16	2.92
3776.5	2886.98	5635.05	3238.11	3259.2	8346.92	3576.02	4028.29	6.29416	4.81163	9.40491	5.39685	5.43201	5.12654	6.4708	6.71381	0.44	0	1.52	7.12	0	0.48	3.08	3.2	119.72	13.24	79.24	32.6	91.52	172.4	251.68	87	479.88	586.8	518.6	560.32	508.52	427.16	342.32	509.84	107.296	-274.253	0.665884	0.169051	-1.73257	-802.28	-3.91607	2.53189	5.2	14.28
3433.4	3699.49	5689.03	4768.31	5068.69	4507.4	4450.48	4282.58	5.72234	6.16582	9.48171	7.94718	8.44782	13.9115	7.43133	7.13763	0.48	0.96	0	0.04	0	1.28	13.44	0.44	188.64	91.8	78.2	38.36	120.84	30.92	122.36	44.76	410.92	507.28	521.84	561.64	479.2	567.84	463.52	554.84	1.14384	1.79137	4.20831	1.37316	-0.57678	5.62825	2.4349	13.5401	5.16	1.44
3565.33		4148.14	2123.22	5713.07	1606.39	4094.14	5056.29	5.94222		6.91357	3.53869	9.54278	7.51233	6.82357	8.42715	0.56		0	0	2.88	1.12	2.12	0.16	98.4		172.44	0.84	65.32	3.88	102.76	9.16	501.08		427.6	599.2	530.68	595.04	495.16	590.72	0.0795765		-234.111	134.608	0.163423	-8.91611	1.96076	0.301027	6.16
6837.49		5744.68	2773.14	4290.8		5526.33	4179.35	11.3958		9.57447	4.6219	7.15228	2.67731	9.21056	6.96558	0		3.76	0	23.04	0	3.56	3.36	22.6		34.24	16.28	131.2	1.12	34.52	219.76	577.44		562.04	583.76	445.8	598.92	561.96	376.92	9.81011		-0.0713046	-225.296	2.9519	851.678	2.05565	-3.49141	19.84
954.164		4630.47	3491.37	6703.44		3695.53	7188.46	1.59027		7.71744	5.81895	11.1724		6.15922	11.9808	0		0	4	0.6		4.92	0	11.68		191.28	165.84	39.08		240.04	4.96	588.36		408.76	430.2	560.36		355.08	595.08	401.573		-0.678405	3.19508	-2.54741		1.05897	3.32915	2.12
6114.45		3962.25	4213.49	4019.15		4961.32	3607.7	10.1907		6.60376	7.02249	6.69858		8.26886	6.01283	0		5.28	3.04	0.48		3.2	16.24	37.2		98.24	99.96	107.88		96.52	154.44	562.84		496.52	497.04	491.68		500.32	429.36	-0.128705		-2.22394	-6.38828	32.7636		-5.17458	-3.0793	13.08
3693.45		4663.49	4534.93	4108.06		4333.69	4731.47	6.15575		7.77248	7.55822	6.84676		7.22281	7.88578	0.08		0.88	0.28	0.32		0.04	0.04	69.2		181.48	83.96	66.12		101	25.96	530.76		417.68	515.8	533.6		499	574.04	13.3226		-0.49148	-18.9169	-0.86347		1.22807	2.23477	5.32
4148.24		4931.72	5282.26	3168.25		3432.46	5341.42	6.91465		8.21953	8.80376	5.28041		5.72077	8.90236	0.04		0	0.52	0		0	0	5.56		14.16	92.56	57.84		112.44	0.56	594.44		585.88	506.96	542.2		487.6	599.48	6.42701		142.353	-85.3917	-0.652324		0.649906	17.3918	4.68
3735.65		5877.43	7330.27	5877.46		3366.9	3996.63	6.22608		9.79572	12.2171	9.79577		5.6115	6.66282	1.08		0.08	0.04	0.04		9.48	8.56	25.64		8.52	1	8		153.44	70	573.32		591.44	599	592		437.12	521.2	1.01836		-4.69789	-20.7066	-3.72815		4.64004	1.29341	4.6
4259.78		3451.97	3951.45	3728.2		2010.41		7.11623		5.75329	6.58576	6.2145		3.35068		0.88		2.48	9.2	0.48		0.28		36.2		247.88	63.08	282.04		7.52		561.72		349.68	527.76	317.52		592.24		1.2092		-18.275	0.750117	-1.02102		-196.621		2.12
384.65		5849.35	5384.41	4026.35		4101.63		0.641084		10.2577	8.97402	6.71058		6.83606		0		0.24	6.2	0.32		5.16		586.24		7.56	120.4	51.12		80.88		13.8		562.48	473.44	548.6		514		146.663		-3.02684	0.700453	-5.39437		-3.0914		2.44
5158.84		3767.35	4642.46	5799.63		5339.18		8.60208		6.27892	7.73744	9.66605		8.89863		0		0	3.44	0		11.92		16.92		119.6	98.96	94.56		166.32		583.12		480.44	497.64	505.48		421.8		3.41423		147.834	7.19953	-141.943		42.2172		24.12
8002.59		710.972	6271.95	4060.15		5062.8		13.3394		1.18495	10.4532	6.76691		8.43799		2.16		0	0.04	0		3.72		109		10.32	34	12.72		40.76		488.88		589.72	566	587.32		555.56		52.6543		-323.244	6.26589	3.90596		6.291		67.68
3014.85		4779.16		4084.7		4527.34		5.02476		7.96526		6.80783		7.54557		0		0.96		0		2.12		34.48		51.72		1.24		86.08		565.56		547.28		598.8		511.84		324.539		19.509		-6.88649		-16.993		11.24
5988.6		4596.36		11617		7390.33		9.98233		7.6606		19.3617		12.3172		3.04		0		0		9.2		37.16		3.56		14.4		94.04		559.84		596.48		585.64		496.8		-2.37673		-0.36342		-9.89508		-2.51265		23.32
4747.14		5371.72		7853.09		660.603		7.91559		8.95287		13.0885		1.101		3.6		0		1.68		0		72.56		1.8		55.96		2.08		523.72		598.24		542.4		597.96		-2.14478		7.68637		-42.3337		-563.022		17.2
3405.43		4450.48		980.017		3671.9		5.67571		7.41747		1.63336		6.11984		0		0		0		7.56		15.52		24.76		96.32		212.96		584.52		575.28		503.72		379.52		-13.6867		-0.07179		39.232		0.591631		30.36
2845.98		3963.06		1498.96		5868.76		4.74329		6.60554		2.49826		9.78127		0		14.56		0		1.04		146.32		115.32		45.92		27.84		453.72		470.16		554.12		571.16		-684.447		6.09104		-213.525		0.945774		22.04
3117.89		1357.41		4609.67		6987.03		5.19649		2.26234		7.68278		11.645		0.24		3.04		1.08		0.12		221.04		103.92		30.32		25.12		378.76		493.08		568.64		574.8		-462.545		-14.9325		-66.4171		-0.315869		8.04
4878.91		3836.23		6097.42		3307.36		8.13151		6.39372		10.1624		5.51226		11.56		0		0		0		319.28		52.08		6.04		156.6		269.2		547.96		594		443.44		225.142		4.04829		83.3726		359.838		19.16
841.48		4928.05		8287.66		5059.31		1.40247		8.21342		13.8128		8.43218		0		0		0		0.48		32.72		6.52		6.32		182.88		567.32		593.52		593.72		416.68		-204.98		1.38918		1.87429		27.1802		7.68
12059				4641		4735.75		20.0983				7.735		7.89291		0				1.36		0		6.8				75.04		51.48		593.24				523.64		548.56		7.25314				-3.71858		9.5086		267.6
3078.99				5107.94		6300.25		5.13164				8.51323		10.5004		0.8				0.2		0		133.4				21.68		7.12		465.84				578.16		592.92		-562.796				-17.7088		-6.457		16.72
672.415				3052.26		5325.59		1.27943				5.0871		8.87599		0				7.6		0.8		1.28				108.88		135.16		524.32				483.56		464.08		127.438				18.5582		-5.23024		8.32
5653.15				2236.36		3643.01		9.42192				3.72727		6.07169		2.28				2.48		12.04		70.04				43.08		109.96		527.72				554.48		478.04		1.2783				-53.4103		0.085952		68.12
1926.37				6253.14		5036.7		3.21062				10.4219		8.3945		0				0.48		5.84		1.32				16.6		74.6		598.72				582.96		519.6		34.0993				0.099673		-1.57963		10.6
4796.24				10401.2		4190.75		7.99373				17.3354		6.98459		0.04				0		0		25.48				1.28		4.68		574.52				598.76		595.36		15.1664				4.02486		-0.61422		19.2
4166.41				5286				6.94402				8.81				0				5.48				4.92				104.08				595.12				490.48				-12.1975				-0.2823				80.96
3969.11				8549.04				6.61519				14.2484				4.36				0.12				118.6				20.36				477.08				579.56				-0.5439				32.3445				14.28
2709.41				2597.76				4.51569				4.3296				8.44				1.24				3.72				61				587.88				537.72				290.161				60.2145				24.04
3761.33				3867.98				6.26889				6.44792				6.88				0				140.64				34.48				452.52				565.44				-2.63245				34.7981				3.68
4159.88				4946.32				6.93314				8.24386				0.56				1.76				11.24				109.72				588.24				488.56				139.882				13.9992				134.16
5687.96								9.47994								0.56								35.76								563.72								4.15259								52.32
3459.98								5.76663								14.6								101.04								484.2								11.6024								130.2
[truncated: 22 more columns]

## Sheet: One Week withdrawal
OF
Distance moved								Velocity								Time in inner zone								Time in Transition zone								Time in thigmotaxis zone								Mean Meander								High mobility
0 M	0 F	1.5 M	1.5 F	15 M	15 F	150 M	150 F	0 M	0 F	1.5 M	1.5 F	15 M	15 F	150 M	150 F	0 M	0 F	1.5 M	1.5 F	15 M	15 F	150 M	150 F	0 M	0 F	1.5 M	1.5 F	15 M	15 F	150 M	150 F	0 M	0 F	1.5 M	1.5 F	15 M	15 F	150 M	150 F	0 M	0 F	1.5 M	1.5 F	15 M	15 F	150 M	150 F	0 M	0 F
3655.41	4610.97	5915.76	8145.54	3302.17	5772.55	4313.81	5274.01	6.11478	7.87553	9.86222	13.6058	6.18801	9.62157	7.21035	8.84486	19.28	0.84	0	0.04	8.08	4.44	25.76	9.2	94.36	9.72	49.84	0.48	41.88	12.68	154.56	67.28	484.2	574.96	550.12	599.36	541	582.88	419.56	522.76	66.1525	87.503	-1.91374	0.409872	2.19765	-6.53452	-0.275788	-2.07541	17.72	75.08
6403.09	3405.55	1706.07	2512.49	4284.43	6071.93	1711.81	5693.57	10.6925	5.68426	2.87643	4.18832	8.76735	10.1422	10.0176	9.49244	3.64	4.72	4.36	0	59.16	0	0.16	1.16	19.48	62.28	35.48	7.52	190.48	64.4	25.84	9.52	575.76	532.16	555.52	592.52	239.08	535.44	395.6	589.28	20.646	104.478	963.443	-415.01	5.6644	257.581	30.6478	-0.0448961	217.44	21.84
3302.96	8577.63	6810.78	3782.44	4286.13	4700.81	5973.26	4460.09	5.50494	14.296	11.3748	6.30448	11.9564	7.83834	9.98872	7.43745	7.08	8.28	2.28	9.48	0.36	15.88	4.52	13.12	18.96	18.04	60.96	85.2	16.28	153	45.36	59	574	573.72	536.36	505.32	342.16	431.08	549.36	527.76	-2.01459	1.57131	4.42875	6.93531	1.22916	0.194475	-7.60212	-0.0545725	4.12	34.32
2491.04	4774.66	4219.25	6050.89	5102.14	4500.34	5402.29	4441.24	5.74767	7.95777	7.03677	10.0882	8.52516	8.0507	9.11134	7.58304	12.4	15.68	22.36	2.6	5.68	1.04	5.52	0.2	49.72	76.12	215.88	173	161.24	45.64	54.52	18	499.96	508.24	361.64	424.4	432.24	516.96	539.12	579.84	-44.1363	-0.228659	5.04063	1.80865	4.86509	-1.12721	-3.83753	2.69522	168.72	4.56
5127.37	5491.35	4756.21	3925.41	3681.91	4785.74	8495.46	6863.61	8.58914	9.19578	8.00494	6.63929	6.27412	8.25014	14.1837	11.4394	9.36	11.4	52.24	0.68	9.4	0.72	5.8	9.48	45.92	37	274.72	57.84	69.56	195.88	34.52	45.04	544.68	550.2	271.72	533.96	517.92	383.72	559.4	545.52	18.192	5.26016	6.29207	-954.694	4.78552	-760.501	-6.93504	-0.663726	79.08	26.28
4816.25	4263.7	6167.09	5242.55	11772.1	5078.75	6983.6	5131.52	8.47991	7.10617	10.3198	8.73759	19.653	8.46458	11.7041	8.55254	7.2	0.36	0	38.96	0.68	6	0.44	17.4	50.04	25.24	2	180.8	7.24	25.36	3.88	77.68	540.6	574.44	596.56	380.28	591.88	568.68	594.28	504.96	-3.36214	18.8826	4.08249	-29.771	2.93385	-5.13989	-1.88041	2.56675	176.84	12.04
4197.7	6827.77	2576.19	4632.8	3676.54	4659.41	4785.74	7369.08	7.09119	11.3796	7.3884	7.72339	6.64594	7.76569	7.97783	12.2818	13.24	2.16	0.4	17.56	0.52	30.92	1.4	6.28	38.28	17.36	42.28	90.36	26.76	95.28	12.92	47.12	547.52	580.52	487.32	492.12	528.84	473.84	585.6	546.64	-6.88229	5.66557	-1.10798	1.6852	15.5363	-1.61578	0.883938	1.02249	71.36	87.92
6639.83	4055.6	3594.76	4579.78	7069.49	6345.28	3982.16	5157.21	11.0693	6.75933	6.1319	7.63399	11.8014	10.5755	6.66493	8.59534	8.04	12.4	4.32	15.28	0	1.72	3.76	20.16	20.24	65.6	53.56	130.52	0.32	110.8	107.04	92.76	571.6	522.04	539.64	454.24	599.68	487.52	488.84	487.12	-3.22865	-42.262	6.88825	190.406	-207.58	0.0608201	1.79951	4.4565	15.76	4.16
3902.83	6346.66	5578.38	5833.91	12.9854	5788.66	5821.69	4625.83	6.87603	10.5778	9.31033	9.72318	8.11588	9.67097	13.2167	7.70971	14.52	43.28	0	23.96	0	2.08	0.8	21.52	85.48	141.36	2.28	93.08	1.8	29	11.96	110.88	497	415.4	597.64	483	0	568.4	427.76	467.64	-10.7169	-4.33546	8.74641	241.587	309.719	23.2088	44.312	-2.2877	133.96	5.72
5846.24	3954.13	4824.87	5096.6	4165.26	6955.12	3955.25	4606.87	9.83553	6.59021	8.04146	8.49433	6.94211	11.5919	6.9371	7.67914	0.92	18.4	19.12	7.88	31.68	8.2	2	48.16	12	94.24	128	108.96	95.24	32.6	42.88	125.08	581.92	487.4	452.92	483.2	473.12	559.24	554.44	426.8	0.541389	-3.72354	-15.3159	62.9162	-3.95458	-1.82675	12.2497	-24.911	80.56	3.88
6211.72	5238.85	4731.41	5493.98	2779.63	4343.97	4809.51	5020.63	10.3529	8.73258	7.88568	9.15664	4.64262	7.23995	8.01585	8.36772	9.96	3.2	14.32	6.56	46.64	24.04	18.76	11	80.08	17.76	57.36	31.2	157.88	227.76	55.12	53.64	510	579.08	528.36	562.28	394.8	348.24	526.16	535.4	-0.26323	4.21117	-0.555188	74.6557	10.0023	5.95579	-0.138273	-0.672845	9.8	3.68
2647.79	4751.18	3744.63	5176.8	5969.05	6748.62	3495.99	4460.17	4.95655	7.91863	6.24314	8.628	9.95639	11.2477	5.99738	7.43362	15.48	16.92	20.8	32.52	6.2	19.76	5.48	16.32	75.56	84.88	82.84	104.32	49.12	85.24	60.04	53.52	503.12	498.24	496.36	463.2	544.68	495.04	533.44	530.2	11.3278	166.175	-1.22658	0.29771	-0.306463	1.23945	-9.07008	-1.18764	108.92	18.08
5152.04	5465.74	4977.28	5312.27	6144.66	5737.77	4185.77	5464.09	8.59705	9.10956	8.29768	8.85378	10.2411	9.56296	6.97628	9.10682	9.52	1.92	3.76	10.28	8.48	31.56	26.2	10.12	97.08	35.76	54.36	72.88	55.52	80.2	72.12	22.8	493.28	562.36	541.92	516.88	536.04	488.28	501.72	567.12	-3.35864	-117.826	-2.97642	18.091	0.884334	13.427	1.09767	8.05398	22.72	10.96
7524.02	7309.87	5609.24	4529.22	10531.2	7545.33	6855.58	4264.63	12.5534	12.1831	9.34874	7.5487	17.5637	12.5755	11.426	7.10771	13.6	5.68	3.92	12.8	0.68	0.88	2.36	70.44	63.84	23.16	55.48	50.16	13.32	36.76	18	147.36	522.6	571.2	540.64	537.08	585.92	562.4	579.68	382.24	-25.1778	24.3746	-1.47407	-1.11458	4.56871	135.098	2.68585	52.3069	124.2	41
1121.35	4935.79	4108.12	4680.01	9459.43	9835.14	3959.62	3055.53	1.86892	8.22632	6.85967	7.80001	15.7657	16.3919	6.59936	5.09255	2.4	29.76	19.24	5.24	1.64	0	3.04	1.88	29.72	106.2	72.72	57.84	8.56	3.16	34.56	41.64	567.92	464.08	507.6	536.96	589.84	596.88	562.44	556.52	-1.55765	-6.62639	1.20757	-22.8986	3.47466	0.648056	-3.55105	-25.2975	10.08	5.8
2932.3		6788.89	4937	4167.74	4685.83	2550.19		5.04595		11.3178	8.22834	6.94623	7.80971	4.25031		46.96		10.72	7.92	21.68	57.52	79.76		236.52		74.8	37.92	162.56	62.16	116.28		310.96		514.52	554.2	415.8	480.36	404		114.786		-0.116006	19.4043	0.00221144	22.289	161.456		104.76
6261.43		4190.15	5151.67	4108.92	6162.9	3712.68		10.4524		6.98358	8.58612	6.88724	10.2715	6.18779		19.24		59.48	9.56	7.32	2.76	14.16		137.52		137.92	50.2	26.36	7.88	133.32		443.08		402.64	540.28	565.56	589.4	452.56		-152.613		4.8811	-19.6617	-3.87628	1.31253	45.3386		32
6020.7		5324.29		6241.7		5052.26		10.0358		8.87382		10.4167		8.42661		15.44		6.04		9.8		13.4		88.88		40.28		30.76		56.8		495.72		553.72		559.24		529.84		-2.02605		-1.401		19.2844		3.09407		13.96
3375.01		6720.57		6474.27		4528.47		5.62501		11.2039		10.7904		7.54746		55.4		5.04		49.52		11.56		153.04		22.44		218.8		73.8		391.6		572.56		331.72		514.68		6.56082		-0.117146		3.0764		-75.965		2.84
6434.65		4697.53		4021.26		4104.29		10.7244		7.82921		6.70211		6.84049		6.44		8.48		36.32		32.48		35.76		46.76		125.72		117.4		557.84		544.8		438		450.16		-0.244412		7.40351		-0.20998		-2.58891		4
4506.53		7001.83		4967.91		4628.59		7.51089		11.6697		8.27985		7.71432		12.72		18.32		21.44		4.08		85.36		76.84		114.8		40.12		501.96		504.88		463.8		555.84		-3.17196		15.4335		21.9638		3.01171		6.6
4670.97		7230.75		8156.51		4578.58		7.78495		12.0512		13.5942		7.63299		17.56		6.4		0.68		88.52		49.64		83.6		22.16		136.52		532.84		510.04		577.2		375		-1.95295		-89.6782		0.942965		11.4619		2.96
6109.02		6335.2		8466.59		4061.71		10.1817		10.5601		14.111		6.76952		5.04		0.2		17.8		60.12		41.6		16.28		102.76		115.24		553.4		583.56		479.48		424.68		2.90939		25.7794		0.338139		-4.44924		7.24
4423.14		4786.04		4179.25		4631.31		7.37191		7.97673		6.96541		7.72401		12.84		6.8		40.76		37.04		78.24		36.72		182.88		109.88		508.96		556.52		376.4		452.88		-0.674709		-6.3569		-1.01752		-1.16377		3.52
7842.12		5755.41		5028.75		5360.23		13.0754		9.59619		8.38125		8.93371		2.24		9.92		3.44		13.84		11.64		24.32		35.64		48		586.16		565.8		560.96		538.2		2.75547		-3.88723		-0.276172		-0.0156092		14.4
4505.31		4533.01		6645.47		4233.88		7.50885		7.55502		11.0758		7.05647		36.56		20.24		3.16		21.36		118.36		101.76		7.4		105.04		445.12		478.04		589.48		473.64		2.8728		11.4935		-3.06245		4.95321		1.72
4636.56		6480.71		7815.32		5368.41		7.72759		10.8026		13.0255		8.94735		21.08		8.68		8.2		13.84		103.36		43.76		27.36		93.96		475.6		547.6		564.48		492.24		0.473313		1.16671		-11.7448		7.30323		4.36
5508.68		5200.38		8386.49		4153.59		9.18114		8.6673		13.9775		6.92264		1.4		40.88		3		11.68		31.88		195.68		26.04		79.88		566.76		363.48		571		508.48		-61.0544		-0.634254		95.2433		11.9225		36.6
10550.2		4434.71		4072.03		7742.8		17.5837		7.39119		6.78672		12.9047		0		38.44		71.84		12.04		6.8		251		39.84		62.64		593.24		310.6		488.36		525.36		-87.7667		-0.958058		6.40718		-6.86015		143.36
1563.97		4770.92		4110.47		5806.25		2.60662		7.95153		6.85079		9.67708		1.2		3.48		13.68		15.6		7.36		51.96		64.68		135.72		591.48		544.6		521.68		448.72		-97.8012		3.98605		53.976		-91.0828		17.52
2866.35		5641.92		6507.75		1439.16		4.77724		9.4032		10.8463		2.3986		4.88		19.36		5.32		0.6		46.52		49.92		27.4		45.08		548.64		530.76		567.32		554.36		254.371		-2.33572		-9.55763		284.443		19.96
5063.07		6168.97		5763.81		2842.17		8.43846		10.2816		9.60636		4.73695		0.96		3.52		0		1.32		25.76		21.6		7.36		76.16		573.32		574.92		592.68		522.56		-237.665		19.2272		-1.88842		149.142		11.92
5633.28		6039.84		3462.09		4877.44		9.38879		10.0664		5.77015		8.12906		4.92		1.8		0.48		4.56		31.72		16.4		93.76		35.84		563.4		581.84		505.8		559.64		14.7477		0.646136		-27.4831		-0.306285		3.08
11954.5		6033.77		5952.03		5548.29		19.9242		10.0563		9.92006		9.24714		1.76		17.88		10		0		19.84		70.96		29.04		29.6		578.44		511.2		561		570.44		1.45476		-0.0468946		2.58699		11.8298		224.4
3894.01		3167.3		4098.74		9667.71		6.49002		5.27883		6.8367		16.1129		29.96		9.2		4.04		1.16		230.04		88.96		133.6		12.24		340.04		501.88		461.92		586.64		-330.46		6.72302		129.249		5.25601		11.84
6698.29				3247.01		9089.53		11.1638				5.41168		15.1492		17.96				0.72		0		93.48				237.76		1.08		488.6				361.56		598.96		-123.553				488.539		8.01167		21.92
5293.88				3621.97		9193.93		8.82313				6.03662		15.3232		3.52				1.08		1.8		48.48				18.96		8.4		548.04				580		589.84		-293.41				-9.04047		3.61892		23.28
2881.27						5953.27		4.80211						9.92211		8.4						17.04		247.44						44.48		344.2						538.52		-1.05299						0.669777		2.88
5295.5						4178.45		8.82583						6.96409		6.44						0.64		22.56						7.48		571.04						591.92		-38.4116						71.3844		8.68
NOA
Distance moved								Velocity								Time in inner zone								Time in Transition zone								Time in thigmotaxis zone								Mean Meander								High mobility
0 M	0 F	1.5 M	1.5 F	15 M	15 F	150 M	150 F	0 M	0 F	1.5 M	1.5 F	15 M	15 F	150 M	150 F	0 M	0 F	1.5 M	1.5 F	15 M	15 F	150 M	150 F	0 M	0 F	1.5 M	1.5 F	15 M	15 F	150 M	150 F	0 M	0 F	1.5 M	1.5 F	15 M	15 F	150 M	150 F	0 M	0 F	1.5 M	1.5 F	15 M	15 F	150 M	150 F	0 M	0 F
3250.33	4446.72	6899.66	9962.72	2478.45	4648.74	4862.64	7572.37	5.42083	7.42853	11.4994	16.6045	5.35024	7.75463	8.11252	12.6349	12.72	0	10.96	0.96	9.44	16.8	16.6	16.32	160.96	11.12	157	8.92	121.84	46.28	82.68	89.52	425.96	587.72	432.08	590.16	431.56	536.8	500.72	494	-0.584256	460.64	2.02733	8.11799	30.6518	2.98694	-4.24622	-0.42112	25.48	86.8
4706.95	3069.58	4989.91	5827.94	6482.83	10676.6	2845.76	6054.48	8.97587	5.1252	8.32872	9.71389	10.8076	17.8014	10.1417	10.0921	0.4	12.48	165.72	6.24	15.52	1.4	4.36	13.68	1.2	177	173.48	75.16	51.32	16.96	47.04	48.68	588.72	410.36	260.8	518.6	533.12	581.52	457	537.6	-12.0687	-0.0723012	-3.14101	81.2841	5.22259	-2.6908	1.76794	3.27794	250.12	23
3609.24	6979.9	7844.08	4997.5	8918.72	5062.48	7706.88	5614.71	6.02383	11.6332	13.0735	8.33028	14.8645	8.43915	12.8457	9.3591	11.92	3.04	3.72	15.52	3.6	8.24	7.2	18.68	101.32	293.64	27.4	55.52	30.96	24.2	49.6	81.64	486.72	303.36	568.92	528.92	565.48	567.48	543.2	499.64	-0.575189	1.5437	-4.51545	-2.32789	-2.38775	-7.48219	-2.21679	2.25293	14.24	15.84
1829.35	4978.33	5191.94	7125.17	5016.43	4739.74	5605.88	4480.27	4.92503	8.29722	8.65324	11.8784	8.36741	7.92333	9.35686	8.10704	28.76	1.92	2.2	15.68	12.72	9.88	2.28	11.68	140.2	173.56	18.12	83.32	35.08	45.4	13.96	53.92	360.2	424.56	579.72	500.88	552.16	544.28	583.6	488.92	13.6096	-0.865503	-12.3213	0.915003	2.53527	-17.9385	-2.41769	-6.69956	141.92	8.04
5733.6	5447.47	4949.44	5186.46	4285.57	8077.14	7589.84	4357.42	9.73711	9.1333	8.29719	8.6441	7.39147	13.4673	12.6573	7.26237	0	0	34.04	15.36	4.12	0.72	2.64	6.88	129.28	24.08	132.12	71.12	73.56	44.2	24.92	195.48	470.08	575.96	433.2	513.56	506.08	555.08	572.44	397.68	1.50599	3.18653	4.44414	39.7564	-9.27819	47.3681	3.21638	3.17786	140.2	67.84
3163.51	4916.33	7846.08	5212.32	10867.4	4603.84	8544.89	4283.24	6.24656	8.20099	13.0943	8.68719	18.1159	7.68947	14.2481	7.13874	0.92	4.04	2.36	1.24	2.16	6.32	0.36	43.48	33.24	41.68	18.08	53.68	18.52	30.12	8.96	205.52	535.64	554.28	579.44	545.12	579.24	562.64	590.52	351.04	38.5624	-0.148487	-7.2301	0.922047	-7.24105	2.09986	0.172222	1.3019	156.12	14.72
3351.87	6357.87	3982.38	5016.45	4761.46	4942.68	5352.79	5347.19	5.77152	10.5979	8.67242	8.36075	7.98367	8.23781	8.92311	8.91198	16.68	0.52	1.92	0	2.8	0.08	4.2	16.6	110.12	90.08	9.32	36.4	13.32	114.88	26.04	146.64	467.88	509.44	572.92	563.64	583.6	485.08	569.68	436.8	7.65837	29.5709	12.0869	0.64319	-3.50833	-2.25372	7.07237	-0.780817	73.32	86.2
5233.26	2951.26	4419.21	5505.75	8727.39	8565.98	5076.58	4480.34	9.50948	4.91876	7.59105	9.17625	14.5457	14.2766	8.47	7.46724	4	7.4	6.04	0.68	2.64	0.04	21.92	11.88	24.4	113.52	29.64	100.6	28.4	23.68	131.6	103.8	522.04	479.12	549.48	498.76	569	576.32	446.2	484.36	7.40975	73.7336	5.67338	0.401542	36.7962	-1.14143	-1.25237	2.05554	17.24	8.4
3163.04	6280.98	6778	5892.78	6937.05	5324.07	4834.51	4062.75	6.19184	10.4683	11.2989	9.8213	11.5618	8.89777	8.05805	6.77125	6.52	0.88	1.52	3.16	4.28	0	10.04	9.84	87.32	154.2	7.32	217.4	12.36	14.44	25.92	171.6	492.16	444.96	591.08	379.48	583.4	584.48	564.04	418.6	-13.9612	1.95095	14.4435	0.245694	-19.1952	-0.344615	-46.2162	-2.65463	167.72	6.04
5045.35	3904.83	4568.63	6511.47	3610.33	4428.43	3466.37	4193.22	8.48643	6.50805	7.61438	10.8525	6.01722	7.38071	6.48454	6.9887	2.32	4.88	0	0	8.16	7.6	3.48	85.08	7.96	64.16	22.48	29.28	93.24	32.16	62.28	293.84	587.6	531	577.56	570.76	498.64	560.28	531.44	221.12	0.37103	7.38901	2.34017	-8.99132	5.50896	-19.8717	-12.1469	2.3605	107.56	4.8
5757.36	4533.8	4732.87	5081.01	2703.56	4324.44	3952.97	4620.38	9.5956	7.55634	7.88811	8.46835	4.50593	7.20739	6.58828	7.70166	2.16	10.08	9.72	0.92	8.08	4.2	17.6	30.12	46.24	146.72	178.6	55.4	131.96	108.72	128.32	248	551.64	443.24	411.72	543.72	460	487.12	454.12	321.92	4.2459	-18.0716	-0.249457	52.2142	-1.99126	0.121478	-1.10092	46.0858	9.48	2.68
2073.51	6578.78	3514.68	5082.68	5228.89	1265.71	3391.67	4095.54	4.43133	10.9646	5.86132	8.47113	8.71482	2.10952	5.99871	6.8259	23.08	0	2.52	2.68	0	0	11.24	31.72	152.04	12.24	125.52	62.4	4	5.4	211.04	84.84	410.6	587.8	472	534.96	596.04	594.64	376.72	483.48	-47.0703	-2.47794	0.879848	4.92069	-5.90353	-705.039	17.0554	4.86134	134.32	18
4210.73	6930.52	4378.93	4161.39	5393.4	5809.85	4577.12	4743.91	7.01788	11.5509	7.29822	6.93565	8.989	9.68308	7.62853	7.90652	2.8	6.4	1.04	0	0	3.72	57.04	8.16	144.16	28.28	30.28	40.84	12.28	112.76	176.6	76.24	453.08	565.36	568.72	559.2	587.76	483.56	366.4	515.64	-20.97	-128.924	0.893981	3.63925	-4.39103	1.32284	-1.88287	14.2808	25.48	25.72
4358.29	6123.53	4644.12	4567.64	6302.17	7823.36	4884.19	4478.11	7.38743	10.2059	7.74021	7.61273	10.5204	13.0389	8.14032	7.46351	0.36	3.8	0.52	2.04	0	0.8	0.96	5.52	19.16	19.92	36.92	123.12	71.56	8.2	21.72	159.56	572.24	576.32	562.6	474.88	527.92	591.04	577.36	434.96	-91.0232	-2.99994	-6.63746	1.99402	-58.3416	1.00754	150.393	2.78194	86.36	22.56
1271.11	5662.98	3420.34	4707.45	7932.16	8266.99	3547.56	2114.16	2.11851	9.43829	5.70514	7.84576	13.2203	13.8068	5.91575	3.52361	0	2.8	5.16	50.84	0	0.44	17.48	0.12	9.48	138.72	122.84	201.84	0.84	2.36	122.44	147.48	590.56	458.52	471.96	347.36	599.2	596	460.12	452.44	107.899	-4.01672	3.43128	-1.3494	7.54523	-69.0993	1.62121	-186.536	4.88	16
2556.46		5468.36	4384.27	4052.38	4516.1	2312.89		5.95578		9.11394	7.30712	6.75397	7.52684	3.85481		2		0.48	12.92	0	34.8	3.28		191.92		47.96	104.72	95.88	204.24	106.28		317.12		551.6	482.4	504.16	361	490.48		-12.0602		0.879813	-0.163557	1.23733	3.13015	-63.5893		167.56
6311.61		3631.93	4759.14	3761.06	5520.41	3969.16		10.5193		6.05321	7.9319	6.29529	9.20069	6.61526		2.64		0.04	0	0	0	0.48		30.16		317.28	23.76	9.28	3.32	83.64		567.24		282.72	576.28	590.72	596.72	515.92		-0.619859		32.8258	-10.2641	23.8706	3.93503	10.0159		42.72
4744.22		4970.16		5943.4		4388.18		7.90915		8.2836		9.90567		7.35778		1.64		0		5		18.32		26.08		72.4		115.72		99.92		572.32		527.64		479.32		481.8		-3.51803		-0.43339		23.4781		7.65655		3.12
3192.34		3816.28		4713.14		4752.87		5.32128		6.36047		7.85524		7.92146		19.12		0.2		6.2		2.4		169.28		212.64		128.24		95.92		411.64		387.2		465.6		501.72		-1.07226		1.88589		3.66449		-0.953658		2.16
6398.09		4043.2		4286.22		3917.6		10.6635		6.73866		7.14371		6.52933		8.28		0.4		7.96		14.84		52.92		37.4		193.6		95.04		538.84		562.24		398.48		490.16		-3.22783		-2.32077		-0.617121		-1.05834		5.36
3696.77		5766.4		4911.54		4224.65		6.16128		9.61194		8.1859		7.04108		23.92		7.56		0		8.48		115.12		42.04		10.28		168.88		461		550.44		589.76		422.68		3.41178		2.61633		-4.59109		3.55275		5.28
4139.37		7644.9		10020.1		5155.42		6.89895		12.7415		16.7001		8.59236		3.12		0		0		8.76		23.56		23.2		14		134.04		573.36		576.84		586.04		457.24		8.37664		2.3146		0.787175		-0.529132		3.2
4575.87		4472.49		7491.04		3541.06		7.62747		7.45416		12.4851		5.90177		0.04		0.72		0.76		12.84		48.16		52.12		15.88		242.68		551.84		547.2		583.4		344.52		-1.01269		-146.783		-3.32182		-6.62408		8.16
5008.98		4158.64		4104.62		4248.43		8.3483		6.93106		6.84103		7.08072		0.56		1.24		14.88		27.28		40.48		52.12		222.2		284.2		559		546.68		362.96		288.56		-0.258026		-15.8652		-1.6583		0.517186		8.88
6138.55		5525.94		4831.44		4855.78		10.2309		9.2099		8.0524		8.09405		0		9.28		5.36		13.44		3.72		22.44		53.72		79.12		596.32		568.32		540.96		507.48		-2.18854		-5.02377		3.21585		-1.19753		11.92
4585.55		4667.36		5146.58		4393.96		7.64258		7.77893		8.57764		7.32327		0.6		8.2		0.52		28.72		29.24		125.24		7.76		141.4		570.2		466.6		591.76		429.92		-5.97263		8.81775		-12.8663		5.05875		3.96
4266.55		5265.79		7621.87		4380.86		7.11091		8.77632		12.7031		7.30144		4.12		2.16		0.44		0		66.28		41.52		1.44		51.32		529.64		556.36		598.16		548.72		3.18744		2.16553		-5.6733		9.92318		2.36
5559.62		5171.38		8205.35		3550.21		9.26603		8.63048		13.6957		5.91701		0		14.92		0.04		0.52		14		298.24		8.84		77.92		586.04		286.36		590.28		521.6		13.6432		-1.04046		8.67348		-76.4208		23.44
7820.3		4409.99		4479.21		6798.4		13.0338		7.34999		7.46535		11.3307		0.04		5		1.2		3		3.4		230.52		62.28		68.72		596.6		364.52		536.56		528.32		-211.197		-4.50852		-3.72314		4.59144		110.88
789.596		3477.28		2081.93		5229.91		1.31599		5.79546		3.46989		8.71652		0		0.68		0.12		0.8		0.48		6.24		21.16		92.64		599.56		593.12		578.76		506.6		158.719		-243.523		-138.599		74.0387		7.24
557.876		4500.62		5379.06		4142.27		0.929794		7.50103		8.9651		6.90378		0		8.56		0		0		0.72		127.8		10.92		12.56		599.32		463.68		589.12		587.48		-676.515		-2.77966		-11.3765		11.6421		4.44
4496.84		4993.24		5305.94		2894.63		7.49474		8.32207		8.84324		4.82438		14.84		1.88		0.84		0.12		92.04		73.6		42.28		86.08		493.16		524.56		556.92		513.84		118.803		0.562733		-0.939001		-117.958		13.24
4588.2		5875.68		3172.55		4575.15		7.64701		9.79281		5.28759		7.62525		0		0		0		9.32		24.6		22		89.68		102.52		575.44		578.04		510.36		488.2		19.9541		22.236		332.149		1.96712		5.88
12506.5		6687.42		4377.04		4716.8		20.8441		11.1457		7.29507		7.8629		2.76		0.52		0		0.36		20.64		31.8		3.88		44.2		576.64		567.72		596.16		555.36		-1.45446		4.05798		-19.5008		-11.4335		279.92
3228.84		2939.91		5403.95		8706.48		5.3814		4.89985		9.00659		14.5108		0		4.08		1.24		0		16.16		40.68		27.72		3.12		583.88		555.28		571.08		596.92		167.95		3.82982		-2.48614		13.6746		16.72
4967.36				5631.62		7696.69		8.27893				9.38604		12.8278		13.96				0		0		140.24				4.92		0.08		445.84				595.12		599.96		-24.0299				-104.66		-4.16507		6.84
1286.73				3493.7		9181.89		2.14454				5.82283		15.3032		1.08				7.6		1.04		257.12				71.8		13.2		341.84				520.64		585.8		-115.575				3.21899		8.74161		5.12
3435.82						5048.63		5.72637						8.41439		2.88						4.48		187.08						67.92		410.08						527.64		-1.4577						1.74704		2.2
4888.2						5499.78		8.14701						9.1663		2.16						0		102.08						1.64		495.8						598.4		-0.818519						176.173		17.88
[truncated: 22 more columns]
